# Supplementary material for: Considering ecological traits of fishes to understand microplastic ingestion across Pacific coastal fisheries
Source: PLoS One. 2026 Jan 28;21(1):e0339852. doi: 10.1371/journal.pone.0339852 (PMC12851477; doi:10.1371/journal.pone.0339852)
Supplement: S1 Table — Data on trophic levels and associated ecological characteristics was accessed from Fishbase on the 18 of August 2025. (CSV) [file pone.0339852.s001.csv]

Country_code	Scientific_name	Total_length_(cm)	Fork_length_(cm)	Total_weight_(g)	Fishbase_TrophicLevel_18August2025	Trophic_Level_2	Feeding_Mode	Feeding_Strategy	Habitat	Water_Column
TV	Acanthurus auranticavus	26.1	22.1	310	2.0 ±0.13	2	Herbivore	Grazer	Reef Associated	Bottom feeder
TO	Acanthurus dussumieri	32.4	29.3	588.1	2.0 ±0.00	2	Herbivore	Grazer	Reef Associated	Bottom feeder
VU	Acanthurus lineatus	19.6	17.17	135.2	2.0 ±0.0	2	Herbivore	Grazer	Reef Associated	Bottom feeder
VU	Acanthurus lineatus	20.4	17.81	150.7	2.0 ±0.0	2	Herbivore	Grazer	Reef Associated	Bottom feeder
VU	Acanthurus lineatus	24.2	21.26	255.6	2.0 ±0.0	2	Herbivore	Grazer	Reef Associated	Bottom feeder
VU	Acanthurus lineatus	24.1	19.47	196.7	2.0 ±0.0	2	Herbivore	Grazer	Reef Associated	Bottom feeder
VU	Acanthurus lineatus	22.4	19.98	212.4	2.0 ±0.0	2	Herbivore	Grazer	Reef Associated	Bottom feeder
VU	Acanthurus lineatus	22.7	19.17	187.8	2.0 ±0.0	2	Herbivore	Grazer	Reef Associated	Bottom feeder
TV	Acanthurus lineatus	23.5	19	183	2.0 ±0.0	2	Herbivore	Grazer	Reef Associated	Bottom feeder
TV	Acanthurus lineatus	22.1	18.6	180.5	2.0 ±0.0	2	Herbivore	Grazer	Reef Associated	Bottom feeder
TV	Acanthurus lineatus	20.9	17	139	2.0 ±0.0	2	Herbivore	Grazer	Reef Associated	Bottom feeder
VU	Acanthurus maculiceps	34.1	30.27	733.4	2.0 ±0.00	2	Herbivore	Grazer	Reef Associated	Bottom feeder
TO	Acanthurus mata	30.8	25.3	364.6	2.5 ±0.25	2.5	Omnivore	Grazer	Reef Associated	Bottom feeder
TV	Acanthurus mata	34.5	31	661	2.5 ±0.25	2.5	Omnivore	Grazer	Reef Associated	Bottom feeder
TV	Acanthurus nigricauda	25.3	20	230	3.0 ±0.40	3	Omnivore	Grazer	Reef Associated	Bottom feeder
TV	Acanthurus nigricauda	30	24	315	3.0 ±0.40	3	Omnivore	Grazer	Reef Associated	Bottom feeder
TV	Acanthurus nigricauda	21.1	18	155	3.0 ±0.40	3	Omnivore	Grazer	Reef Associated	Bottom feeder
TV	Acanthurus nigricauda	21.5	18	153	3.0 ±0.40	3	Omnivore	Grazer	Reef Associated	Bottom feeder
VU	Acanthurus nigroris	15.8	14.5	70	2.0 ±0.00	2	Herbivore	Grazer	Reef Associated	Bottom feeder
VU	Acanthurus olivaceus	23.5	21	205.5	2.3 ±0.17	2.3	Omnivore	Grazer	Reef Associated	Bottom feeder
VU	Acanthurus olivaceus	18.2	16.35	116.8	2.3 ±0.17	2.3	Omnivore	Grazer	Reef Associated	Bottom feeder
VU	Acanthurus triostegus	12.1	12.12	50.5	2.8 ±0.35	2.8	Omnivore	Grazer	Reef Associated	Bottom feeder
TV	Acanthurus triostegus	17	16.4	112.5	2.8 ±0.35	2.8	Omnivore	Grazer	Reef Associated	Bottom feeder
TV	Acanthurus triostegus	15.2	14.6	83.5	2.8 ±0.35	2.8	Omnivore	Grazer	Reef Associated	Bottom feeder
TV	Acanthurus triostegus	17.6	17	138	2.8 ±0.35	2.8	Omnivore	Grazer	Reef Associated	Bottom feeder
TV	Acanthurus triostegus	15.7	15.1	100	2.8 ±0.35	2.8	Omnivore	Grazer	Reef Associated	Bottom feeder
TV	Acanthurus triostegus	18.1	17.5	161.5	2.8 ±0.35	2.8	Omnivore	Grazer	Reef Associated	Bottom feeder
TV	Acanthurus triostegus	15	14.4	87.5	2.8 ±0.35	2.8	Omnivore	Grazer	Reef Associated	Bottom feeder
TV	Acanthurus triostegus	15.4	14.8	84	2.8 ±0.35	2.8	Omnivore	Grazer	Reef Associated	Bottom feeder
TV	Acanthurus triostegus	15.9	15.3	89.5	2.8 ±0.35	2.8	Omnivore	Grazer	Reef Associated	Bottom feeder
TV	Acanthurus triostegus	16	15.4	102.5	2.8 ±0.35	2.8	Omnivore	Grazer	Reef Associated	Bottom feeder
TV	Acanthurus triostegus	17.4	16.8	122	2.8 ±0.35	2.8	Omnivore	Grazer	Reef Associated	Bottom feeder
TV	Acanthurus triostegus	17.6	17	130.5	2.8 ±0.35	2.8	Omnivore	Grazer	Reef Associated	Bottom feeder
TV	Acanthurus triostegus	17	16.4	127	2.8 ±0.35	2.8	Omnivore	Grazer	Reef Associated	Bottom feeder
TV	Acanthurus triostegus	15.5	14.9	91.5	2.8 ±0.35	2.8	Omnivore	Grazer	Reef Associated	Bottom feeder
TV	Acanthurus xanthopterus	49.6	41	1671.5	2.9 ±0.23	2.9	Omnivore	Grazer	Reef Associated	Bottom feeder
TV	Anyperodon leucogrammicus	40.7		700	3.9 ±0.62	3.9	Piscivore	Ambush/biting/suction feeder	Reef Associated	Water column feeder
TV	Anyperodon leucogrammicus	28.5		280	3.9 ±0.62	3.9	Piscivore	Ambush/biting/suction feeder	Reef Associated	Water column feeder
TV	Anyperodon leucogrammicus	39.6		650	3.9 ±0.62	3.9	Piscivore	Ambush/biting/suction feeder	Reef Associated	Water column feeder
VU	Aphareus rutilans	99	86.8	12080	4.1 ±0.57	4.1	Piscivore	Pursuit feeder	Open/Deep Water	Water column feeder
TV	Aphareus rutilans	28	23.7	220	4.1 ±0.57	4.1	Piscivore	Pursuit feeder	Open/Deep Water	Water column feeder
TV	Aphareus rutilans	26.3	22.4	170	4.1 ±0.57	4.1	Piscivore	Pursuit feeder	Open/Deep Water	Water column feeder
TV	Aphareus rutilans	61.8	52.5	2320	4.1 ±0.57	4.1	Piscivore	Pursuit feeder	Open/Deep Water	Water column feeder
TO	Aprion virescens	32.9	27.4	391.8	4.3 ±0.4	4.3	Piscivore	Pursuit feeder	Open/Deep Water	Bottom feeder
VU	Aprion virescens	44.8	40.95	1034	4.3 ±0.4	4.3	Piscivore	Pursuit feeder	Open/Deep Water	Bottom feeder
VU	Balistoides viridescens	23	19.5	270	3.3 ±0.44	3.3	Invertivore	Ambush/biting/suction feeder	Reef Associated	Bottom feeder
VU	Balistoides viridescens	46.3	46.27	2595	3.3 ±0.44	3.3	Invertivore	Ambush/biting/suction feeder	Reef Associated	Bottom feeder
VU	Branchiostegus wardi	42.1	40.9	550	3.7 ±0.57	3.7	Invertivore	Ambush/biting/suction feeder	Benthic-Demersal	Bottom feeder
TV	Caesio caerulaurea	27.4	23.6	270	3.4 ±0.45	3.4	Planktivore	Filter feeder	Reef Associated	Water column feeder
TV	Caesio caerulaurea	28.2	23.4	241	3.4 ±0.45	3.4	Planktivore	Filter feeder	Reef Associated	Water column feeder
TV	Caesio caerulaurea	29.1	24.5	300	3.4 ±0.45	3.4	Planktivore	Filter feeder	Reef Associated	Water column feeder
TV	Caesio caerulaurea	28	23.1	258.5	3.4 ±0.45	3.4	Planktivore	Filter feeder	Reef Associated	Water column feeder
TV	Caesio caerulaurea	31.3	26	335	3.4 ±0.45	3.4	Planktivore	Filter feeder	Reef Associated	Water column feeder
TV	Caesio caerulaurea	28.9	23.5	260	3.4 ±0.45	3.4	Planktivore	Filter feeder	Reef Associated	Water column feeder
TV	Caesio caerulaurea	28.3	23.5	265.5	3.4 ±0.45	3.4	Planktivore	Filter feeder	Reef Associated	Water column feeder
TV	Caesio teres	29.1	25	390	3.4 ±0.45	3.4	Planktivore	Filter feeder	Reef Associated	Water column feeder
TO	Calotomus carolinus	24.6		273.9	2.0 ±0.00	2	Herbivore	Grazer	Reef Associated	Bottom feeder
VU	Calotomus carolinus	26	25.5	384	2.0 ±0.00	2	Herbivore	Grazer	Reef Associated	Bottom feeder
VU	Calotomus carolinus	18	16	122.5	2.0 ±0.00	2	Herbivore	Grazer	Reef Associated	Bottom feeder
VU	Calotomus carolinus	19	16.5	142.5	2.0 ±0.00	2	Herbivore	Grazer	Reef Associated	Bottom feeder
VU	Caranx ignobilis	106.8	96.3	19130	4.2 ±0.4	4.2	Piscivore	Pursuit feeder	Coastal Pelagic/Lagoon	Water column feeder
TO	Caranx melampygus	34.1	29.2	497.9	4.5 ±0.8	4.5	Piscivore	Pursuit feeder	Coastal Pelagic/Lagoon	Water column feeder
TO	Caranx melampygus	33.4	29.8	415.6	4.5 ±0.8	4.5	Piscivore	Pursuit feeder	Coastal Pelagic/Lagoon	Water column feeder
VU	Caranx melampygus	56.6	52.8	2488	4.5 ±0.8	4.5	Piscivore	Pursuit feeder	Coastal Pelagic/Lagoon	Water column feeder
VU	Caranx melampygus	16.7	14.73	60	4.5 ±0.8	4.5	Piscivore	Pursuit feeder	Coastal Pelagic/Lagoon	Water column feeder
VU	Caranx melampygus	15.8	13.93	51	4.5 ±0.8	4.5	Piscivore	Pursuit feeder	Coastal Pelagic/Lagoon	Water column feeder
VU	Caranx melampygus	43.6	39.44	1062	4.5 ±0.8	4.5	Piscivore	Pursuit feeder	Coastal Pelagic/Lagoon	Water column feeder
VU	Caranx melampygus	56.4	53.2	2543.1	4.5 ±0.8	4.5	Piscivore	Pursuit feeder	Coastal Pelagic/Lagoon	Water column feeder
VU	Caranx papuensis	32.3	27.8	391.2	4.0 ±0.5	4	Piscivore	Pursuit feeder	Coastal Pelagic/Lagoon	Water column feeder
VU	Caranx sexfasciatus	29.1	26	333.1	4.5 ±0.6	4.5	Piscivore	Pursuit feeder	Coastal Pelagic/Lagoon	Water column feeder
VU	Cephalopholis cyanostigma	22.5	20.4	145	4.2 ±0.74	4.2	Piscivore	Ambush/biting/suction feeder	Reef Associated	Bottom feeder
VU	Cephalopholis urodeta	19	16	108.5	4.0 ±0.69	4	Piscivore	Ambush/biting/suction feeder	Reef Associated	Bottom feeder
VU	Cephalopholis urodeta	22.5	17.5	158.5	4.0 ±0.69	4	Piscivore	Ambush/biting/suction feeder	Reef Associated	Bottom feeder
VU	Cephalopholis urodeta	22.8	22.78	188.7	4.0 ±0.69	4	Piscivore	Ambush/biting/suction feeder	Reef Associated	Bottom feeder
VU	Cephalopholis urodeta	18	17.99	97	4.0 ±0.69	4	Piscivore	Ambush/biting/suction feeder	Reef Associated	Bottom feeder
VU	Cephalopholis urodeta	21.7	21.65	163.5	4.0 ±0.69	4	Piscivore	Ambush/biting/suction feeder	Reef Associated	Bottom feeder
VU	Cephalopholis urodeta	23.3	23.25	200	4.0 ±0.69	4	Piscivore	Ambush/biting/suction feeder	Reef Associated	Bottom feeder
VU	Cephalopholis urodeta	20.5	20.5	140.2	4.0 ±0.69	4	Piscivore	Ambush/biting/suction feeder	Reef Associated	Bottom feeder
FJ	Cetoscarus ocellatus	25.4	24.9	349.2	2.0 ±0.0	2	Herbivore	Grazer	Reef Associated	Bottom feeder
FJ	Cetoscarus ocellatus	26.5	26.3	405.1	2.0 ±0.0	2	Herbivore	Grazer	Reef Associated	Bottom feeder
FJ	Cetoscarus ocellatus	26.8	26	369.7	2.0 ±0.0	2	Herbivore	Grazer	Reef Associated	Bottom feeder
FJ	Cetoscarus ocellatus	26	25.8	347	2.0 ±0.0	2	Herbivore	Grazer	Reef Associated	Bottom feeder
FJ	Cetoscarus ocellatus	23.4	23	255.3	2.0 ±0.0	2	Herbivore	Grazer	Reef Associated	Bottom feeder
FJ	Cetoscarus ocellatus	28.3	27.3	435.8	2.0 ±0.0	2	Herbivore	Grazer	Reef Associated	Bottom feeder
FJ	Cetoscarus ocellatus	25.5	25.2	348.3	2.0 ±0.0	2	Herbivore	Grazer	Reef Associated	Bottom feeder
FJ	Cetoscarus ocellatus	25.5	25.2	339.9	2.0 ±0.0	2	Herbivore	Grazer	Reef Associated	Bottom feeder
FJ	Cetoscarus ocellatus	29.2	28	422.1	2.0 ±0.0	2	Herbivore	Grazer	Reef Associated	Bottom feeder
FJ	Cetoscarus ocellatus	34	33		2.0 ±0.0	2	Herbivore	Grazer	Reef Associated	Bottom feeder
FJ	Cetoscarus ocellatus	31	30		2.0 ±0.0	2	Herbivore	Grazer	Reef Associated	Bottom feeder
VU	Cetoscarus ocellatus	54	50.4	3120	2.0 ±0.0	2	Herbivore	Grazer	Reef Associated	Bottom feeder
VU	Cheilinus chlorourus	18.32	18.32	113.3	3.5 ±0.52	3.5	Invertivore	Ambush/biting/suction feeder	Reef Associated	Bottom feeder
VU	Cheilinus chlorourus	23.03	23.03	235.8	3.5 ±0.52	3.5	Invertivore	Ambush/biting/suction feeder	Reef Associated	Bottom feeder
TO	Cheilinus trilobatus	27.5	26.7	316.9	3.5 ±0.52	3.5	Invertivore	Ambush/biting/suction feeder	Reef Associated	Bottom feeder
TO	Cheilinus trilobatus	25.8	24.2	289.5	3.5 ±0.52	3.5	Invertivore	Ambush/biting/suction feeder	Reef Associated	Bottom feeder
TO	Cheilinus trilobatus	28.5	27.1	334.7	3.5 ±0.52	3.5	Invertivore	Ambush/biting/suction feeder	Reef Associated	Bottom feeder
VU	Cheilinus trilobatus	20	17	137	3.5 ±0.52	3.5	Invertivore	Ambush/biting/suction feeder	Reef Associated	Bottom feeder
VU	Cheilinus trilobatus	19	17	73	3.5 ±0.52	3.5	Invertivore	Ambush/biting/suction feeder	Reef Associated	Bottom feeder
VU	Cheilinus trilobatus	21	18	146	3.5 ±0.52	3.5	Invertivore	Ambush/biting/suction feeder	Reef Associated	Bottom feeder
VU	Cheilinus trilobatus	27.5	22	385.5	3.5 ±0.52	3.5	Invertivore	Ambush/biting/suction feeder	Reef Associated	Bottom feeder
VU	Cheilinus trilobatus	25	21	306	3.5 ±0.52	3.5	Invertivore	Ambush/biting/suction feeder	Reef Associated	Bottom feeder
VU	Cheilinus trilobatus	21	219	165.5	3.5 ±0.52	3.5	Invertivore	Ambush/biting/suction feeder	Reef Associated	Bottom feeder
VU	Cheilinus trilobatus	27	21	395.5	3.5 ±0.52	3.5	Invertivore	Ambush/biting/suction feeder	Reef Associated	Bottom feeder
VU	Cheilinus trilobatus	19	15	136.5	3.5 ±0.52	3.5	Invertivore	Ambush/biting/suction feeder	Reef Associated	Bottom feeder
VU	Cheilio inermis	30	26.5	137.5	3.5 ±0.54	3.5	Invertivore	Ambush/biting/suction feeder	Reef Associated	Bottom feeder
VU	Cheilio inermis	23	21	191.5	3.5 ±0.54	3.5	Invertivore	Ambush/biting/suction feeder	Reef Associated	Bottom feeder
VU	Chlorurus bleekeri	27.5	25	416	2.0 ±0.00	2	Herbivore	Grazer	Reef Associated	Bottom feeder
VU	Chlorurus bleekeri	21	187	185	2.0 ±0.00	2	Herbivore	Grazer	Reef Associated	Bottom feeder
VU	Chlorurus bleekeri	20	19	150	2.0 ±0.00	2	Herbivore	Grazer	Reef Associated	Bottom feeder
VU	Chlorurus bleekeri	19.7	18.1	149	2.0 ±0.00	2	Herbivore	Grazer	Reef Associated	Bottom feeder
VU	Chlorurus microrhinos	45.5	39	1411	2.0 ±0.0	2	Herbivore	Grazer	Reef Associated	Bottom feeder
VU	Chlorurus microrhinos	50.9	46.6	2110	2.0 ±0.0	2	Herbivore	Grazer	Reef Associated	Bottom feeder
VU	Chlorurus microrhinos	40.3	40.3	1370	2.0 ±0.0	2	Herbivore	Grazer	Reef Associated	Bottom feeder
VU	Chlorurus microrhinos	33.3	32.4	720	2.0 ±0.0	2	Herbivore	Grazer	Reef Associated	Bottom feeder
VU	Chlorurus microrhinos	51.6	46.3	2850	2.0 ±0.0	2	Herbivore	Grazer	Reef Associated	Bottom feeder
VU	Chlorurus microrhinos	49.8	42.7	1630	2.0 ±0.0	2	Herbivore	Grazer	Reef Associated	Bottom feeder
VU	Chlorurus microrhinos	41	39.6	1300	2.0 ±0.0	2	Herbivore	Grazer	Reef Associated	Bottom feeder
VU	Chlorurus microrhinos	42.1	39.7	1310	2.0 ±0.0	2	Herbivore	Grazer	Reef Associated	Bottom feeder
VU	Chlorurus microrhinos	52.7	45.6	1980	2.0 ±0.0	2	Herbivore	Grazer	Reef Associated	Bottom feeder
VU	Chlorurus microrhinos	43.4	40.3	1370	2.0 ±0.0	2	Herbivore	Grazer	Reef Associated	Bottom feeder
VU	Chlorurus microrhinos	43.6	39.8	1320	2.0 ±0.0	2	Herbivore	Grazer	Reef Associated	Bottom feeder
VU	Chlorurus spilurus	23	17	243	2.0 ±0.0	2	Herbivore	Grazer	Reef Associated	Bottom feeder
VU	Chlorurus spilurus	23	17	243	2.0 ±0.0	2	Herbivore	Grazer	Reef Associated	Bottom feeder
VU	Chlorurus spilurus	20	19	248.5	2.0 ±0.0	2	Herbivore	Grazer	Reef Associated	Bottom feeder
VU	Chlorurus spilurus	21	18.5	192.5	2.0 ±0.0	2	Herbivore	Grazer	Reef Associated	Bottom feeder
VU	Chlorurus spilurus	20	18.4	161	2.0 ±0.0	2	Herbivore	Grazer	Reef Associated	Bottom feeder
VU	Chlorurus spilurus	18.5	16.5	159.5	2.0 ±0.0	2	Herbivore	Grazer	Reef Associated	Bottom feeder
VU	Chlorurus spilurus	19.3	19.3	155.8	2.0 ±0.0	2	Herbivore	Grazer	Reef Associated	Bottom feeder
VU	Chlorurus spilurus	22.7	22.7	257.2	2.0 ±0.0	2	Herbivore	Grazer	Reef Associated	Bottom feeder
VU	Chlorurus spilurus	20.5	20.52	188.3	2.0 ±0.0	2	Herbivore	Grazer	Reef Associated	Bottom feeder
VU	Chlorurus spilurus	23.9	23.9	301.5	2.0 ±0.0	2	Herbivore	Grazer	Reef Associated	Bottom feeder
VU	Chlorurus spilurus	24.9	24.86	340.6	2.0 ±0.0	2	Herbivore	Grazer	Reef Associated	Bottom feeder
TO	Conger cinereus	109.4		2375.4	4.3 ±0.5	4.3	Piscivore	Ambush/biting/suction feeder	Benthic-Demersal	Bottom feeder
TO	Crenimugil crenilabis	38.4	35	630.7	2.3 ±0.1	2.3	Omnivore	Grazer	Coastal Pelagic/Lagoon	Bottom feeder
VU	Crenimugil seheli	46.6	42.4	1303	2.3 ±0.14	2.3	Omnivore	Grazer	Coastal Pelagic/Lagoon	Bottom feeder
VU	Ctenochaetus striatus	20.6	18.47	175.4	2.0 ±0.0	2	Herbivore	Grazer	Reef Associated	Bottom feeder
TO	Ellochelon vaigiensis	36.7	35.7	760.4	2.2 ±0.1	2.2	Omnivore	Grazer	Coastal Pelagic/Lagoon	Bottom feeder
TO	Ellochelon vaigiensis	27.3	26.9	233.2	2.2 ±0.1	2.2	Omnivore	Grazer	Coastal Pelagic/Lagoon	Bottom feeder
TO	Ellochelon vaigiensis	35.9	35.2	624.8	2.2 ±0.1	2.2	Omnivore	Grazer	Coastal Pelagic/Lagoon	Bottom feeder
VU	Ellochelon vaigiensis	21.3	20.7	130.5	2.2 ±0.1	2.2	Omnivore	Grazer	Coastal Pelagic/Lagoon	Bottom feeder
VU	Ellochelon vaigiensis	37.6	37.57	809.8	2.2 ±0.1	2.2	Omnivore	Grazer	Coastal Pelagic/Lagoon	Bottom feeder
VU	Ellochelon vaigiensis	28.4	28.36	346.1	2.2 ±0.1	2.2	Omnivore	Grazer	Coastal Pelagic/Lagoon	Bottom feeder
VU	Ellochelon vaigiensis	35.13	35.13	661.1	2.2 ±0.1	2.2	Omnivore	Grazer	Coastal Pelagic/Lagoon	Bottom feeder
VU	Ellochelon vaigiensis	29.67	29.67	396.7	2.2 ±0.1	2.2	Omnivore	Grazer	Coastal Pelagic/Lagoon	Bottom feeder
VU	Ellochelon vaigiensis	33.25	33.25	559.8	2.2 ±0.1	2.2	Omnivore	Grazer	Coastal Pelagic/Lagoon	Bottom feeder
VU	Ellochelon vaigiensis	27.34	27.34	309.8	2.2 ±0.1	2.2	Omnivore	Grazer	Coastal Pelagic/Lagoon	Bottom feeder
VU	Ellochelon vaigiensis	31.84	31.84	491.1	2.2 ±0.1	2.2	Omnivore	Grazer	Coastal Pelagic/Lagoon	Bottom feeder
VU	Ellochelon vaigiensis	24.22	24.22	214.8	2.2 ±0.1	2.2	Omnivore	Grazer	Coastal Pelagic/Lagoon	Bottom feeder
VU	Ellochelon vaigiensis	30.46	30.46	429.5	2.2 ±0.1	2.2	Omnivore	Grazer	Coastal Pelagic/Lagoon	Bottom feeder
VU	Ellochelon vaigiensis	28.64	28.64	356.5	2.2 ±0.1	2.2	Omnivore	Grazer	Coastal Pelagic/Lagoon	Bottom feeder
VU	Ellochelon vaigiensis	30.51	30.51	431.7	2.2 ±0.1	2.2	Omnivore	Grazer	Coastal Pelagic/Lagoon	Bottom feeder
VU	Ellochelon vaigiensis	26.57	26.57	284.1	2.2 ±0.1	2.2	Omnivore	Grazer	Coastal Pelagic/Lagoon	Bottom feeder
VU	Ellochelon vaigiensis	26.99	26.99	298	2.2 ±0.1	2.2	Omnivore	Grazer	Coastal Pelagic/Lagoon	Bottom feeder
VU	Ellochelon vaigiensis	28.57	28.57	353.9	2.2 ±0.1	2.2	Omnivore	Grazer	Coastal Pelagic/Lagoon	Bottom feeder
VU	Ellochelon vaigiensis	33.24	33.24	559.3	2.2 ±0.1	2.2	Omnivore	Grazer	Coastal Pelagic/Lagoon	Bottom feeder
VU	Ellochelon vaigiensis	27.58	27.58	318.1	2.2 ±0.1	2.2	Omnivore	Grazer	Coastal Pelagic/Lagoon	Bottom feeder
VU	Ellochelon vaigiensis	29.4	29.4	384	2.2 ±0.1	2.2	Omnivore	Grazer	Coastal Pelagic/Lagoon	Bottom feeder
VU	Ellochelon vaigiensis	23.96	23.96	207.9	2.2 ±0.1	2.2	Omnivore	Grazer	Coastal Pelagic/Lagoon	Bottom feeder
VU	Ellochelon vaigiensis	28.41	28.41	347.9	2.2 ±0.1	2.2	Omnivore	Grazer	Coastal Pelagic/Lagoon	Bottom feeder
VU	Ellochelon vaigiensis	29.38	29.38	385.1	2.2 ±0.1	2.2	Omnivore	Grazer	Coastal Pelagic/Lagoon	Bottom feeder
TO	Epinephelus areolatus	26.1		271	3.7 ±0.3	3.7	Invertivore	Ambush/biting/suction feeder	Reef Associated	Bottom feeder
TO	Epinephelus cyanopodus	35.4	35.1	789.6	4.1 ±0.5	4.1	Piscivore	Ambush/biting/suction feeder	Reef Associated	Bottom feeder
TV	Epinephelus howlandi	27.2	27.2	300	4.0 ±0.64	4	Piscivore	Ambush/biting/suction feeder	Reef Associated	Bottom feeder
TV	Epinephelus howlandi	30.4		405	4.0 ±0.64	4	Piscivore	Ambush/biting/suction feeder	Reef Associated	Bottom feeder
TV	Epinephelus howlandi	42		1190	4.0 ±0.64	4	Piscivore	Ambush/biting/suction feeder	Reef Associated	Bottom feeder
TV	Epinephelus howlandi	26.2		230	4.0 ±0.64	4	Piscivore	Ambush/biting/suction feeder	Reef Associated	Bottom feeder
TV	Epinephelus howlandi	38		340	4.0 ±0.64	4	Piscivore	Ambush/biting/suction feeder	Reef Associated	Bottom feeder
TV	Epinephelus howlandi	30.5		390	4.0 ±0.64	4	Piscivore	Ambush/biting/suction feeder	Reef Associated	Bottom feeder
TV	Epinephelus howlandi	29.4		410	4.0 ±0.64	4	Piscivore	Ambush/biting/suction feeder	Reef Associated	Bottom feeder
TO	Epinephelus maculatus	32.4	30.9	461.6	4.0 ±0.4	4	Piscivore	Ambush/biting/suction feeder	Reef Associated	Bottom feeder
TO	Epinephelus maculatus	32.1	31.1	480.2	4.0 ±0.5	4	Piscivore	Ambush/biting/suction feeder	Reef Associated	Bottom feeder
TO	Epinephelus maculatus	22.1		195.21	4.0 ±0.6	4	Piscivore	Ambush/biting/suction feeder	Reef Associated	Bottom feeder
VU	Epinephelus maculatus	57	55	2350	4.0 ±0.7	4	Piscivore	Ambush/biting/suction feeder	Reef Associated	Bottom feeder
TV	Epinephelus maculatus	30.5	30.5	100	4.0 ±0.8	4	Piscivore	Ambush/biting/suction feeder	Reef Associated	Bottom feeder
TV	Epinephelus maculatus	29.7	29.7	360	4.0 ±0.9	4	Piscivore	Ambush/biting/suction feeder	Reef Associated	Bottom feeder
TV	Epinephelus maculatus	42.3		1005	4.0 ±0.10	4	Piscivore	Ambush/biting/suction feeder	Reef Associated	Bottom feeder
TV	Epinephelus maculatus	37.7		675	4.0 ±0.11	4	Piscivore	Ambush/biting/suction feeder	Reef Associated	Bottom feeder
TV	Epinephelus maculatus	39.6		780	4.0 ±0.12	4	Piscivore	Ambush/biting/suction feeder	Reef Associated	Bottom feeder
TV	Epinephelus maculatus	55.5		655	4.0 ±0.13	4	Piscivore	Ambush/biting/suction feeder	Reef Associated	Bottom feeder
TV	Epinephelus maculatus	35		580	4.0 ±0.14	4	Piscivore	Ambush/biting/suction feeder	Reef Associated	Bottom feeder
TV	Epinephelus maculatus	33.1		495	4.0 ±0.15	4	Piscivore	Ambush/biting/suction feeder	Reef Associated	Bottom feeder
TV	Epinephelus maculatus	30.7		400	4.0 ±0.16	4	Piscivore	Ambush/biting/suction feeder	Reef Associated	Bottom feeder
TV	Epinephelus maculatus	36.5		640	4.0 ±0.17	4	Piscivore	Ambush/biting/suction feeder	Reef Associated	Bottom feeder
TV	Epinephelus maculatus	40		935	4.0 ±0.18	4	Piscivore	Ambush/biting/suction feeder	Reef Associated	Bottom feeder
TV	Epinephelus maculatus	37		650	4.0 ±0.19	4	Piscivore	Ambush/biting/suction feeder	Reef Associated	Bottom feeder
TV	Epinephelus maculatus	31		420	4.0 ±0.20	4	Piscivore	Ambush/biting/suction feeder	Reef Associated	Bottom feeder
TV	Epinephelus merra	15.5	15.5	52.5	3.8 ±0.0	3.8	Invertivore	Ambush/biting/suction feeder	Reef Associated	Bottom feeder
TV	Epinephelus merra	16.4	16.4	62.5	3.8 ±0.0	3.8	Invertivore	Ambush/biting/suction feeder	Reef Associated	Bottom feeder
TV	Epinephelus merra	17	17	76	3.8 ±0.0	3.8	Invertivore	Ambush/biting/suction feeder	Reef Associated	Bottom feeder
TV	Epinephelus merra	17	17	66	3.8 ±0.0	3.8	Invertivore	Ambush/biting/suction feeder	Reef Associated	Bottom feeder
TV	Epinephelus polyphekadion	37		835	4.0 ±0.5	4	Piscivore	Ambush/biting/suction feeder	Reef Associated	Bottom feeder
TV	Epinephelus polyphekadion	34.7		655	4.0 ±0.5	4	Piscivore	Ambush/biting/suction feeder	Reef Associated	Bottom feeder
TV	Epinephelus polyphekadion	36.8		820	4.0 ±0.5	4	Piscivore	Ambush/biting/suction feeder	Reef Associated	Bottom feeder
TV	Epinephelus polyphekadion	45.5		1380	4.0 ±0.5	4	Piscivore	Ambush/biting/suction feeder	Reef Associated	Bottom feeder
TV	Epinephelus polyphekadion	37		910	4.0 ±0.5	4	Piscivore	Ambush/biting/suction feeder	Reef Associated	Bottom feeder
TV	Epinephelus polyphekadion	44.9		1445	4.0 ±0.5	4	Piscivore	Ambush/biting/suction feeder	Reef Associated	Bottom feeder
TV	Epinephelus polyphekadion	44.1		1305	4.0 ±0.5	4	Piscivore	Ambush/biting/suction feeder	Reef Associated	Bottom feeder
TV	Epinephelus polyphekadion	43		1195	4.0 ±0.5	4	Piscivore	Ambush/biting/suction feeder	Reef Associated	Bottom feeder
TV	Epinephelus polyphekadion	41.1		1075	4.0 ±0.5	4	Piscivore	Ambush/biting/suction feeder	Reef Associated	Bottom feeder
TV	Epinephelus polyphekadion	36		705	4.0 ±0.5	4	Piscivore	Ambush/biting/suction feeder	Reef Associated	Bottom feeder
TV	Epinephelus sp.	21	21	166	NA	NA
TV	Epinephelus spilotoceps	20.3	20.3	130	3.8 ±0.6	3.8	Omnivore	Ambush/biting/suction feeder	Reef Associated	Bottom feeder
FJ	Epinephelus timorensis	28	27.8	289.6	3.9 ±0.6	3.9	Piscivore	Ambush/biting/suction feeder	Reef Associated	Bottom feeder
VU	Etelis radiosus	99.3	84.6	1118	4.5±0.80	4.5	Piscivore	Pursuit feeder	Open/Deep Water	Water column feeder
VU	Etelis radiosus	97.1	79.1	9120	4.5±0.80	4.5	Piscivore	Pursuit feeder	Open/Deep Water	Water column feeder
VU	Etelis radiosus	92.3	87.4	10150	4.5±0.80	4.5	Piscivore	Pursuit feeder	Open/Deep Water	Water column feeder
VU	Ferdauia ferdau	28.4	26.5	420.8	4.3 ±0.5	4.3	Piscivore	Pursuit feeder	Reef Associated	Water column feeder
VU	Ferdauia ferdau	38.7	33.8	842	4.3 ±0.5	4.3	Piscivore	Pursuit feeder	Reef Associated	Water column feeder
VU	Gerres longirostris	15.8	14	64.1	3.5 ±0.34	3.5	Invertivore	Ambush/biting/suction feeder	Coastal Pelagic/Lagoon	Bottom feeder
VU	Gerres longirostris	19	16.31	102.4	3.5 ±0.34	3.5	Invertivore	Ambush/biting/suction feeder	Coastal Pelagic/Lagoon	Bottom feeder
TV	Gnathodentex aureolineatus	20.1	16.5	100	3.7 ±0.57	3.7	Invertivore	Ambush/biting/suction feeder	Reef Associated	Bottom feeder
TV	Gnathodentex aureolineatus	19	16	102.5	3.7 ±0.57	3.7	Invertivore	Ambush/biting/suction feeder	Reef Associated	Bottom feeder
TV	Gnathodentex aureolineatus	20.1	17	104.5	3.7 ±0.57	3.7	Invertivore	Ambush/biting/suction feeder	Reef Associated	Bottom feeder
TV	Gnathodentex aureolineatus	21.5	19	122	3.7 ±0.57	3.7	Invertivore	Ambush/biting/suction feeder	Reef Associated	Bottom feeder
TV	Gnathodentex aureolineatus	20.5	18	115.5	3.7 ±0.57	3.7	Invertivore	Ambush/biting/suction feeder	Reef Associated	Bottom feeder
TV	Gnathodentex aureolineatus	18.5	16	90.5	3.7 ±0.57	3.7	Invertivore	Ambush/biting/suction feeder	Reef Associated	Bottom feeder
TV	Gnathodentex aureolineatus	21.6	19	136.5	3.7 ±0.57	3.7	Invertivore	Ambush/biting/suction feeder	Reef Associated	Bottom feeder
TV	Gnathodentex aureolineatus	19.4	16.9	100	3.7 ±0.57	3.7	Invertivore	Ambush/biting/suction feeder	Reef Associated	Bottom feeder
TV	Gnathodentex aureolineatus	19.9	17	108.5	3.7 ±0.57	3.7	Invertivore	Ambush/biting/suction feeder	Reef Associated	Bottom feeder
TV	Gnathodentex aureolineatus	18.5	16	88.5	3.7 ±0.57	3.7	Invertivore	Ambush/biting/suction feeder	Reef Associated	Bottom feeder
TV	Gnathodentex aureolineatus	17	14.5	58.5	3.7 ±0.57	3.7	Invertivore	Ambush/biting/suction feeder	Reef Associated	Bottom feeder
TV	Gnathodentex aureolineatus	18.3	15.4	79.5	3.7 ±0.57	3.7	Invertivore	Ambush/biting/suction feeder	Reef Associated	Bottom feeder
TV	Gnathodentex aureolineatus	18	15.2	76	3.7 ±0.57	3.7	Invertivore	Ambush/biting/suction feeder	Reef Associated	Bottom feeder
TV	Gnathodentex aureolineatus	16.5	14.2	56	3.7 ±0.57	3.7	Invertivore	Ambush/biting/suction feeder	Reef Associated	Bottom feeder
VU	Gymnocranius grandoculis	43	41.55	1494.2	3.8 ±0.0	3.8	Invertivore	Ambush/biting/suction feeder	Reef Associated	Bottom feeder
FJ	Hemiramphus far	38	34		2.7 ±0.30	2.7	Omnivore	Surface feeder	Coastal Pelagic/Lagoon	Surface feeder
FJ	Hemiramphus far	38	33		2.7 ±0.30	2.7	Omnivore	Surface feeder	Coastal Pelagic/Lagoon	Surface feeder
FJ	Hemiramphus far	40	36		2.7 ±0.30	2.7	Omnivore	Surface feeder	Coastal Pelagic/Lagoon	Surface feeder
FJ	Hemiramphus far	39.5	36		2.7 ±0.30	2.7	Omnivore	Surface feeder	Coastal Pelagic/Lagoon	Surface feeder
FJ	Hemiramphus far	37	33.5		2.7 ±0.30	2.7	Omnivore	Surface feeder	Coastal Pelagic/Lagoon	Surface feeder
FJ	Hemiramphus far	39	35		2.7 ±0.30	2.7	Omnivore	Surface feeder	Coastal Pelagic/Lagoon	Surface feeder
FJ	Hemiramphus far	36	33.5		2.7 ±0.30	2.7	Omnivore	Surface feeder	Coastal Pelagic/Lagoon	Surface feeder
FJ	Hemiramphus far	36	33		2.7 ±0.30	2.7	Omnivore	Surface feeder	Coastal Pelagic/Lagoon	Surface feeder
FJ	Hemiramphus far	40	35		2.7 ±0.30	2.7	Omnivore	Surface feeder	Coastal Pelagic/Lagoon	Surface feeder
FJ	Hemiramphus far	35	32.5		2.7 ±0.30	2.7	Omnivore	Surface feeder	Coastal Pelagic/Lagoon	Surface feeder
FJ	Hemiramphus far	41	36		2.7 ±0.30	2.7	Omnivore	Surface feeder	Coastal Pelagic/Lagoon	Surface feeder
FJ	Hemiramphus far	37	34.5		2.7 ±0.30	2.7	Omnivore	Surface feeder	Coastal Pelagic/Lagoon	Surface feeder
FJ	Hemiramphus far	39	35.5		2.7 ±0.30	2.7	Omnivore	Surface feeder	Coastal Pelagic/Lagoon	Surface feeder
FJ	Hemiramphus far	40.7	36		2.7 ±0.30	2.7	Omnivore	Surface feeder	Coastal Pelagic/Lagoon	Surface feeder
FJ	Hemiramphus far	38.5	34.5		2.7 ±0.30	2.7	Omnivore	Surface feeder	Coastal Pelagic/Lagoon	Surface feeder
FJ	Hemiramphus far	40	36		2.7 ±0.30	2.7	Omnivore	Surface feeder	Coastal Pelagic/Lagoon	Surface feeder
FJ	Hemiramphus far	37.5	34		2.7 ±0.30	2.7	Omnivore	Surface feeder	Coastal Pelagic/Lagoon	Surface feeder
FJ	Hemiramphus far	37	33		2.7 ±0.30	2.7	Omnivore	Surface feeder	Coastal Pelagic/Lagoon	Surface feeder
FJ	Hemiramphus far	39	36.5		2.7 ±0.30	2.7	Omnivore	Surface feeder	Coastal Pelagic/Lagoon	Surface feeder
FJ	Hemiramphus far	39.5	35		2.7 ±0.30	2.7	Omnivore	Surface feeder	Coastal Pelagic/Lagoon	Surface feeder
VU	Hemiramphus far	39.6	35.48	227.4	2.7 ±0.30	2.7	Omnivore	Surface feeder	Coastal Pelagic/Lagoon	Surface feeder
VU	Hemiramphus far	39.7	37.24	248.5	2.7 ±0.30	2.7	Omnivore	Surface feeder	Coastal Pelagic/Lagoon	Surface feeder
VU	Hemiramphus far	38.6	34.97	221.5	2.7 ±0.30	2.7	Omnivore	Surface feeder	Coastal Pelagic/Lagoon	Surface feeder
VU	Hemiramphus far	33.6	29.43	161.5	2.7 ±0.30	2.7	Omnivore	Surface feeder	Coastal Pelagic/Lagoon	Surface feeder
VU	Hemiramphus far	31.4	30.4	171.4	2.7 ±0.30	2.7	Omnivore	Surface feeder	Coastal Pelagic/Lagoon	Surface feeder
VU	Hemiramphus far	32.8	29	157.2	2.7 ±0.30	2.7	Omnivore	Surface feeder	Coastal Pelagic/Lagoon	Surface feeder
VU	Hemiramphus far	33.9	29.5	162.2	2.7 ±0.30	2.7	Omnivore	Surface feeder	Coastal Pelagic/Lagoon	Surface feeder
VU	Hemiramphus far	33.2	29.32	160.4	2.7 ±0.30	2.7	Omnivore	Surface feeder	Coastal Pelagic/Lagoon	Surface feeder
VU	Hemiramphus far	31.8	28.51	152.4	2.7 ±0.30	2.7	Omnivore	Surface feeder	Coastal Pelagic/Lagoon	Surface feeder
VU	Hemiramphus far	33.5	27.9	146.4	2.7 ±0.30	2.7	Omnivore	Surface feeder	Coastal Pelagic/Lagoon	Surface feeder
VU	Hemiramphus far	30.6	27.59	143.5	2.7 ±0.30	2.7	Omnivore	Surface feeder	Coastal Pelagic/Lagoon	Surface feeder
VU	Hemiramphus far	32	28.83	155.5	2.7 ±0.30	2.7	Omnivore	Surface feeder	Coastal Pelagic/Lagoon	Surface feeder
VU	Hemiramphus far	33.1	29.6	163.2	2.7 ±0.30	2.7	Omnivore	Surface feeder	Coastal Pelagic/Lagoon	Surface feeder
VU	Hemiramphus far	36	32.32	191.7	2.7 ±0.30	2.7	Omnivore	Surface feeder	Coastal Pelagic/Lagoon	Surface feeder
VU	Hemiramphus far	30.5	27.55	143.1	2.7 ±0.30	2.7	Omnivore	Surface feeder	Coastal Pelagic/Lagoon	Surface feeder
VU	Hemiramphus far	30	26.3	131.4	2.7 ±0.30	2.7	Omnivore	Surface feeder	Coastal Pelagic/Lagoon	Surface feeder
VU	Hemiramphus far	34.3	30.3	170.3	2.7 ±0.30	2.7	Omnivore	Surface feeder	Coastal Pelagic/Lagoon	Surface feeder
VU	Hemiramphus far	31.9	28.71	154.3	2.7 ±0.30	2.7	Omnivore	Surface feeder	Coastal Pelagic/Lagoon	Surface feeder
VU	Hemiramphus far	31.4	28.3	150.3	2.7 ±0.30	2.7	Omnivore	Surface feeder	Coastal Pelagic/Lagoon	Surface feeder
VU	Hemiramphus far	32	29.4	161.2	2.7 ±0.30	2.7	Omnivore	Surface feeder	Coastal Pelagic/Lagoon	Surface feeder
VU	Hemiramphus far	31.8	28.2	149.3	2.7 ±0.30	2.7	Omnivore	Surface feeder	Coastal Pelagic/Lagoon	Surface feeder
VU	Hemiramphus far	33.3	29.55	162.7	2.7 ±0.30	2.7	Omnivore	Surface feeder	Coastal Pelagic/Lagoon	Surface feeder
VU	Hemiramphus far	33.6	29.88	166	2.7 ±0.30	2.7	Omnivore	Surface feeder	Coastal Pelagic/Lagoon	Surface feeder
VU	Hemiramphus far	30.4	28.02	147.6	2.7 ±0.30	2.7	Omnivore	Surface feeder	Coastal Pelagic/Lagoon	Surface feeder
VU	Hemiramphus far	35.1	31.82	186.3	2.7 ±0.30	2.7	Omnivore	Surface feeder	Coastal Pelagic/Lagoon	Surface feeder
VU	Hemiramphus far	32.7	30.6	173.4	2.7 ±0.30	2.7	Omnivore	Surface feeder	Coastal Pelagic/Lagoon	Surface feeder
VU	Hemiramphus far	31.7	28.45	151.8	2.7 ±0.30	2.7	Omnivore	Surface feeder	Coastal Pelagic/Lagoon	Surface feeder
VU	Hemiramphus far	31.7	28.45	151.8	2.7 ±0.30	2.7	Omnivore	Surface feeder	Coastal Pelagic/Lagoon	Surface feeder
VU	Hemiramphus far	30.3	28.3	150.3	2.7 ±0.30	2.7	Omnivore	Surface feeder	Coastal Pelagic/Lagoon	Surface feeder
VU	Hemiramphus far	30.3	28.01	147.5	2.7 ±0.30	2.7	Omnivore	Surface feeder	Coastal Pelagic/Lagoon	Surface feeder
VU	Hemiramphus far	34.2	30.42	171.7	2.7 ±0.30	2.7	Omnivore	Surface feeder	Coastal Pelagic/Lagoon	Surface feeder
VU	Hemiramphus far	30.8	27.58	143.4	2.7 ±0.30	2.7	Omnivore	Surface feeder	Coastal Pelagic/Lagoon	Surface feeder
VU	Hemiramphus far	32.5	29.26	159.8	2.7 ±0.30	2.7	Omnivore	Surface feeder	Coastal Pelagic/Lagoon	Surface feeder
VU	Hemiramphus far	33.2	28.4	151.3	2.7 ±0.30	2.7	Omnivore	Surface feeder	Coastal Pelagic/Lagoon	Surface feeder
VU	Herklotsichthys quadrimaculatus	13	11	18.68	3.6 ±0.4	3.6	Planktivore	Filter feeder	Coastal Pelagic/Lagoon	Water column feeder
VU	Herklotsichthys quadrimaculatus	13.3	11.8	21.2	3.6 ±0.4	3.6	Planktivore	Filter feeder	Coastal Pelagic/Lagoon	Water column feeder
VU	Herklotsichthys quadrimaculatus	12	11	17.2	3.6 ±0.4	3.6	Planktivore	Filter feeder	Coastal Pelagic/Lagoon	Water column feeder
VU	Herklotsichthys quadrimaculatus	14.6	12.7	28.9	3.6 ±0.4	3.6	Planktivore	Filter feeder	Coastal Pelagic/Lagoon	Water column feeder
VU	Herklotsichthys quadrimaculatus	12.2	11.3	17.9	3.6 ±0.4	3.6	Planktivore	Filter feeder	Coastal Pelagic/Lagoon	Water column feeder
VU	Herklotsichthys quadrimaculatus	12.3	11	17.1	3.6 ±0.4	3.6	Planktivore	Filter feeder	Coastal Pelagic/Lagoon	Water column feeder
VU	Herklotsichthys quadrimaculatus	12	11	14.8	3.6 ±0.4	3.6	Planktivore	Filter feeder	Coastal Pelagic/Lagoon	Water column feeder
VU	Herklotsichthys quadrimaculatus	13.4	11.5	22.3	3.6 ±0.4	3.6	Planktivore	Filter feeder	Coastal Pelagic/Lagoon	Water column feeder
VU	Herklotsichthys quadrimaculatus	13	11.5	22.3	3.6 ±0.4	3.6	Planktivore	Filter feeder	Coastal Pelagic/Lagoon	Water column feeder
VU	Herklotsichthys quadrimaculatus	13.1	11.7	22.1	3.6 ±0.4	3.6	Planktivore	Filter feeder	Coastal Pelagic/Lagoon	Water column feeder
VU	Herklotsichthys quadrimaculatus	13.2	11.8	19.8	3.6 ±0.4	3.6	Planktivore	Filter feeder	Coastal Pelagic/Lagoon	Water column feeder
VU	Herklotsichthys quadrimaculatus	11.5	10	15	3.6 ±0.4	3.6	Planktivore	Filter feeder	Coastal Pelagic/Lagoon	Water column feeder
TO	Hipposcarus longiceps	33.3	32.1	643.9	2.0 ±0.1	2	Herbivore	Grazer	Reef Associated	Bottom feeder
TO	Hipposcarus longiceps	32.8	31.1	603.5	2.0 ±0.1	2	Herbivore	Grazer	Reef Associated	Bottom feeder
TO	Hipposcarus longiceps	25.3	23.1	255	2.0 ±0.1	2	Herbivore	Grazer	Reef Associated	Bottom feeder
TO	Hipposcarus longiceps	24.8	22.6	220.6	2.0 ±0.1	2	Herbivore	Grazer	Reef Associated	Bottom feeder
TO	Hipposcarus longiceps	31.3	30.2	490.6	2.0 ±0.1	2	Herbivore	Grazer	Reef Associated	Bottom feeder
TV	Hipposcarus longiceps	24	23	225	2.0 ±0.1	2	Herbivore	Grazer	Reef Associated	Bottom feeder
TV	Hipposcarus longiceps	24.8	24	250	2.0 ±0.1	2	Herbivore	Grazer	Reef Associated	Bottom feeder
TV	Hipposcarus longiceps	29.5	28.5	435	2.0 ±0.1	2	Herbivore	Grazer	Reef Associated	Bottom feeder
TV	Hipposcarus longiceps	34.2	33	685	2.0 ±0.1	2	Herbivore	Grazer	Reef Associated	Bottom feeder
TV	Hipposcarus longiceps	42.5	41.2	974.5	2.0 ±0.1	2	Herbivore	Grazer	Reef Associated	Bottom feeder
TV	Hipposcarus longiceps	19	18.8	120.5	2.0 ±0.1	2	Herbivore	Grazer	Reef Associated	Bottom feeder
VU	Kyphosus cinerascens	40.2	36.3	1060	2.9 ±0.33	2.9	Omnivore	Grazer	Reef Associated	Bottom feeder
VU	Kyphosus cinerascens	41.1	39.4	1370	2.9 ±0.34	2.9	Omnivore	Grazer	Reef Associated	Bottom feeder
VU	Kyphosus cinerascens	38.7	37	1120	2.9 ±0.35	2.9	Omnivore	Grazer	Reef Associated	Bottom feeder
VU	Kyphosus cinerascens	31.8	30.2	590	2.9 ±0.36	2.9	Omnivore	Grazer	Reef Associated	Bottom feeder
FJ	Kyphosus vaigiensis	38	33		2.0 ±0.0	2	Herbivore	Grazer	Reef Associated	Bottom feeder
FJ	Kyphosus vaigiensis	35	31		2.0 ±0.0	2	Herbivore	Grazer	Reef Associated	Bottom feeder
VU	Kyphosus vaigiensis	39.1	37.1	1166.2	2.0 ±0.0	2	Herbivore	Grazer	Reef Associated	Bottom feeder
FJ	Lethrinus amboinensis	28.8	26	354.4	4.0 ±0.66	4	Invertivore	Ambush/biting/suction feeder	Reef Associated	Bottom feeder
FJ	Lethrinus amboinensis	27.4	24.4	301.4	4.0 ±0.66	4	Invertivore	Ambush/biting/suction feeder	Reef Associated	Bottom feeder
FJ	Lethrinus amboinensis	25.6	23.2	237.3	4.0 ±0.66	4	Invertivore	Ambush/biting/suction feeder	Reef Associated	Bottom feeder
FJ	Lethrinus amboinensis	28.4	25.6	356.3	4.0 ±0.66	4	Invertivore	Ambush/biting/suction feeder	Reef Associated	Bottom feeder
FJ	Lethrinus amboinensis	25	22.8	223.2	4.0 ±0.66	4	Invertivore	Ambush/biting/suction feeder	Reef Associated	Bottom feeder
FJ	Lethrinus amboinensis	26.7	23.6	214.4	4.0 ±0.66	4	Invertivore	Ambush/biting/suction feeder	Reef Associated	Bottom feeder
FJ	Lethrinus amboinensis	26.8	23.7	224.1	4.0 ±0.66	4	Invertivore	Ambush/biting/suction feeder	Reef Associated	Bottom feeder
FJ	Lethrinus amboinensis	32.9	30.2	552.7	4.0 ±0.66	4	Invertivore	Ambush/biting/suction feeder	Reef Associated	Bottom feeder
FJ	Lethrinus amboinensis	31.7	28.8	402.6	4.0 ±0.66	4	Invertivore	Ambush/biting/suction feeder	Reef Associated	Bottom feeder
FJ	Lethrinus amboinensis	32.4	29.5	503.5	4.0 ±0.66	4	Invertivore	Ambush/biting/suction feeder	Reef Associated	Bottom feeder
FJ	Lethrinus amboinensis	28	25	319.5	4.0 ±0.66	4	Invertivore	Ambush/biting/suction feeder	Reef Associated	Bottom feeder
VU	Lethrinus atkinsoni	23.4	22.3	224	3.8 ±0.0	3.8	Invertivore	Ambush/biting/suction feeder	Reef Associated	Bottom feeder
TO	Lethrinus erythracanthus	26.7	24.2	300.91	3.4 ±0.41	3.4	Invertivore	Ambush/biting/suction feeder	Reef Associated	Bottom feeder
TO	Lethrinus erythracanthus	25.7	23.8	232.51	3.4 ±0.41	3.4	Invertivore	Ambush/biting/suction feeder	Reef Associated	Bottom feeder
TO	Lethrinus erythracanthus	25.7	22.7	282.05	3.4 ±0.41	3.4	Invertivore	Ambush/biting/suction feeder	Reef Associated	Bottom feeder
TO	Lethrinus erythracanthus	25.6	23.3	277.23	3.4 ±0.41	3.4	Invertivore	Ambush/biting/suction feeder	Reef Associated	Bottom feeder
TO	Lethrinus erythracanthus	25.3	22.9	262.18	3.4 ±0.41	3.4	Invertivore	Ambush/biting/suction feeder	Reef Associated	Bottom feeder
TV	Lethrinus erythracanthus	20.9	19.7	150	3.4 ±0.41	3.4	Invertivore	Ambush/biting/suction feeder	Reef Associated	Bottom feeder
TV	Lethrinus erythracanthus	30.3	29	450	3.4 ±0.41	3.4	Invertivore	Ambush/biting/suction feeder	Reef Associated	Bottom feeder
FJ	Lethrinus harak	22.4	20	170.6	3.6 ±0.5	3.6	Invertivore	Ambush/biting/suction feeder	Reef Associated	Bottom feeder
FJ	Lethrinus harak	25.8	23	255.5	3.6 ±0.5	3.6	Invertivore	Ambush/biting/suction feeder	Reef Associated	Bottom feeder
FJ	Lethrinus harak	23.5	21.6	161.6	3.6 ±0.5	3.6	Invertivore	Ambush/biting/suction feeder	Reef Associated	Bottom feeder
FJ	Lethrinus harak	22.3	20.8	168.9	3.6 ±0.5	3.6	Invertivore	Ambush/biting/suction feeder	Reef Associated	Bottom feeder
FJ	Lethrinus harak	23	21.2	167.8	3.6 ±0.5	3.6	Invertivore	Ambush/biting/suction feeder	Reef Associated	Bottom feeder
FJ	Lethrinus harak	23.7	22	188.7	3.6 ±0.5	3.6	Invertivore	Ambush/biting/suction feeder	Reef Associated	Bottom feeder
FJ	Lethrinus harak	24.6	23	219.6	3.6 ±0.5	3.6	Invertivore	Ambush/biting/suction feeder	Reef Associated	Bottom feeder
FJ	Lethrinus harak	27	25		3.6 ±0.5	3.6	Invertivore	Ambush/biting/suction feeder	Reef Associated	Bottom feeder
FJ	Lethrinus harak	30	27		3.6 ±0.5	3.6	Invertivore	Ambush/biting/suction feeder	Reef Associated	Bottom feeder
FJ	Lethrinus harak	25	23		3.6 ±0.5	3.6	Invertivore	Ambush/biting/suction feeder	Reef Associated	Bottom feeder
FJ	Lethrinus harak	29	26		3.6 ±0.5	3.6	Invertivore	Ambush/biting/suction feeder	Reef Associated	Bottom feeder
FJ	Lethrinus harak	26	24		3.6 ±0.5	3.6	Invertivore	Ambush/biting/suction feeder	Reef Associated	Bottom feeder
FJ	Lethrinus harak	26	24		3.6 ±0.5	3.6	Invertivore	Ambush/biting/suction feeder	Reef Associated	Bottom feeder
FJ	Lethrinus harak	27	25		3.6 ±0.5	3.6	Invertivore	Ambush/biting/suction feeder	Reef Associated	Bottom feeder
FJ	Lethrinus harak	26	24		3.6 ±0.5	3.6	Invertivore	Ambush/biting/suction feeder	Reef Associated	Bottom feeder
FJ	Lethrinus harak	25	23		3.6 ±0.5	3.6	Invertivore	Ambush/biting/suction feeder	Reef Associated	Bottom feeder
FJ	Lethrinus harak	26	24		3.6 ±0.5	3.6	Invertivore	Ambush/biting/suction feeder	Reef Associated	Bottom feeder
FJ	Lethrinus harak	25	23		3.6 ±0.5	3.6	Invertivore	Ambush/biting/suction feeder	Reef Associated	Bottom feeder
FJ	Lethrinus harak	29	27		3.6 ±0.5	3.6	Invertivore	Ambush/biting/suction feeder	Reef Associated	Bottom feeder
FJ	Lethrinus harak	25	23		3.6 ±0.5	3.6	Invertivore	Ambush/biting/suction feeder	Reef Associated	Bottom feeder
FJ	Lethrinus harak	25	23		3.6 ±0.5	3.6	Invertivore	Ambush/biting/suction feeder	Reef Associated	Bottom feeder
FJ	Lethrinus harak	27	25		3.6 ±0.5	3.6	Invertivore	Ambush/biting/suction feeder	Reef Associated	Bottom feeder
FJ	Lethrinus harak	25	23		3.6 ±0.5	3.6	Invertivore	Ambush/biting/suction feeder	Reef Associated	Bottom feeder
FJ	Lethrinus harak	27	25		3.6 ±0.5	3.6	Invertivore	Ambush/biting/suction feeder	Reef Associated	Bottom feeder
FJ	Lethrinus harak	26	24		3.6 ±0.5	3.6	Invertivore	Ambush/biting/suction feeder	Reef Associated	Bottom feeder
FJ	Lethrinus harak	26	24		3.6 ±0.5	3.6	Invertivore	Ambush/biting/suction feeder	Reef Associated	Bottom feeder
FJ	Lethrinus harak	25	23		3.6 ±0.5	3.6	Invertivore	Ambush/biting/suction feeder	Reef Associated	Bottom feeder
FJ	Lethrinus harak	24.5	22		3.6 ±0.5	3.6	Invertivore	Ambush/biting/suction feeder	Reef Associated	Bottom feeder
FJ	Lethrinus harak	23.5	21.2		3.6 ±0.5	3.6	Invertivore	Ambush/biting/suction feeder	Reef Associated	Bottom feeder
FJ	Lethrinus harak	25.5	23.5		3.6 ±0.5	3.6	Invertivore	Ambush/biting/suction feeder	Reef Associated	Bottom feeder
FJ	Lethrinus harak	27	24.5		3.6 ±0.5	3.6	Invertivore	Ambush/biting/suction feeder	Reef Associated	Bottom feeder
FJ	Lethrinus harak	25	22.5		3.6 ±0.5	3.6	Invertivore	Ambush/biting/suction feeder	Reef Associated	Bottom feeder
FJ	Lethrinus harak	26	23.5		3.6 ±0.5	3.6	Invertivore	Ambush/biting/suction feeder	Reef Associated	Bottom feeder
FJ	Lethrinus harak	26.5	24		3.6 ±0.5	3.6	Invertivore	Ambush/biting/suction feeder	Reef Associated	Bottom feeder
FJ	Lethrinus harak	23.5	21.2		3.6 ±0.5	3.6	Invertivore	Ambush/biting/suction feeder	Reef Associated	Bottom feeder
FJ	Lethrinus harak	25.4	22.5		3.6 ±0.5	3.6	Invertivore	Ambush/biting/suction feeder	Reef Associated	Bottom feeder
FJ	Lethrinus harak	26.5	24		3.6 ±0.5	3.6	Invertivore	Ambush/biting/suction feeder	Reef Associated	Bottom feeder
FJ	Lethrinus harak	26.2	24		3.6 ±0.5	3.6	Invertivore	Ambush/biting/suction feeder	Reef Associated	Bottom feeder
FJ	Lethrinus harak	23.5	21.2		3.6 ±0.5	3.6	Invertivore	Ambush/biting/suction feeder	Reef Associated	Bottom feeder
FJ	Lethrinus harak	26	23.5		3.6 ±0.5	3.6	Invertivore	Ambush/biting/suction feeder	Reef Associated	Bottom feeder
FJ	Lethrinus harak	25.5	24		3.6 ±0.5	3.6	Invertivore	Ambush/biting/suction feeder	Reef Associated	Bottom feeder
FJ	Lethrinus harak	25.5	23		3.6 ±0.5	3.6	Invertivore	Ambush/biting/suction feeder	Reef Associated	Bottom feeder
FJ	Lethrinus harak	25	22.5		3.6 ±0.5	3.6	Invertivore	Ambush/biting/suction feeder	Reef Associated	Bottom feeder
FJ	Lethrinus harak	20.2	22		3.6 ±0.5	3.6	Invertivore	Ambush/biting/suction feeder	Reef Associated	Bottom feeder
TO	Lethrinus harak	26	24	286.8	3.6 ±0.5	3.6	Invertivore	Ambush/biting/suction feeder	Reef Associated	Bottom feeder
TO	Lethrinus harak	23	21	209.6	3.6 ±0.5	3.6	Invertivore	Ambush/biting/suction feeder	Reef Associated	Bottom feeder
TO	Lethrinus harak	27	26	348.4	3.6 ±0.5	3.6	Invertivore	Ambush/biting/suction feeder	Reef Associated	Bottom feeder
TO	Lethrinus harak	29.1	26.2	367.7	3.6 ±0.5	3.6	Invertivore	Ambush/biting/suction feeder	Reef Associated	Bottom feeder
TO	Lethrinus harak	31	28.3	461	3.6 ±0.5	3.6	Invertivore	Ambush/biting/suction feeder	Reef Associated	Bottom feeder
TO	Lethrinus harak	27	25.2	308.7	3.6 ±0.5	3.6	Invertivore	Ambush/biting/suction feeder	Reef Associated	Bottom feeder
TO	Lethrinus harak	29.4	26.5	361	3.6 ±0.5	3.6	Invertivore	Ambush/biting/suction feeder	Reef Associated	Bottom feeder
TO	Lethrinus harak	26.4	24.5	305.5	3.6 ±0.5	3.6	Invertivore	Ambush/biting/suction feeder	Reef Associated	Bottom feeder
TO	Lethrinus harak	30.4	27.1	387.9	3.6 ±0.5	3.6	Invertivore	Ambush/biting/suction feeder	Reef Associated	Bottom feeder
TO	Lethrinus harak	33.7	30.7	672.5	3.6 ±0.5	3.6	Invertivore	Ambush/biting/suction feeder	Reef Associated	Bottom feeder
TO	Lethrinus harak	28.1	25.4	411.8	3.6 ±0.5	3.6	Invertivore	Ambush/biting/suction feeder	Reef Associated	Bottom feeder
TO	Lethrinus harak	32.1	29	481.7	3.6 ±0.5	3.6	Invertivore	Ambush/biting/suction feeder	Reef Associated	Bottom feeder
TO	Lethrinus harak	34.3	28.8	633.8	3.6 ±0.5	3.6	Invertivore	Ambush/biting/suction feeder	Reef Associated	Bottom feeder
TO	Lethrinus harak	32.7	30.4	545.3	3.6 ±0.5	3.6	Invertivore	Ambush/biting/suction feeder	Reef Associated	Bottom feeder
TO	Lethrinus harak	30.2	26.5	408.5	3.6 ±0.5	3.6	Invertivore	Ambush/biting/suction feeder	Reef Associated	Bottom feeder
TO	Lethrinus harak	29	26.9	370.8	3.6 ±0.5	3.6	Invertivore	Ambush/biting/suction feeder	Reef Associated	Bottom feeder
TO	Lethrinus harak	29.5	26.8	385.2	3.6 ±0.5	3.6	Invertivore	Ambush/biting/suction feeder	Reef Associated	Bottom feeder
TO	Lethrinus harak	30.5	27.8	442.9	3.6 ±0.5	3.6	Invertivore	Ambush/biting/suction feeder	Reef Associated	Bottom feeder
TO	Lethrinus harak	39.1	35.9	768.2	3.6 ±0.5	3.6	Invertivore	Ambush/biting/suction feeder	Reef Associated	Bottom feeder
TO	Lethrinus harak	27.3	24.5	389.6	3.6 ±0.5	3.6	Invertivore	Ambush/biting/suction feeder	Reef Associated	Bottom feeder
TO	Lethrinus harak	26.3	23.4	288.4	3.6 ±0.5	3.6	Invertivore	Ambush/biting/suction feeder	Reef Associated	Bottom feeder
TO	Lethrinus harak	25.2	22.4	261.1	3.6 ±0.5	3.6	Invertivore	Ambush/biting/suction feeder	Reef Associated	Bottom feeder
TO	Lethrinus harak	25.3	22.9	260.1	3.6 ±0.5	3.6	Invertivore	Ambush/biting/suction feeder	Reef Associated	Bottom feeder
TO	Lethrinus harak	28.2	25.5	340.1	3.6 ±0.5	3.6	Invertivore	Ambush/biting/suction feeder	Reef Associated	Bottom feeder
TO	Lethrinus harak	27.1	24.2	377.7	3.6 ±0.5	3.6	Invertivore	Ambush/biting/suction feeder	Reef Associated	Bottom feeder
TO	Lethrinus harak	26.6	23.9	305.1	3.6 ±0.5	3.6	Invertivore	Ambush/biting/suction feeder	Reef Associated	Bottom feeder
TO	Lethrinus harak	25.7	23.3	235.7	3.6 ±0.5	3.6	Invertivore	Ambush/biting/suction feeder	Reef Associated	Bottom feeder
TO	Lethrinus harak	38.1	36.2	773.6	3.6 ±0.5	3.6	Invertivore	Ambush/biting/suction feeder	Reef Associated	Bottom feeder
TO	Lethrinus harak	27.2	24.3	293.9	3.6 ±0.5	3.6	Invertivore	Ambush/biting/suction feeder	Reef Associated	Bottom feeder
TO	Lethrinus harak	27.5	25.7	360.5	3.6 ±0.5	3.6	Invertivore	Ambush/biting/suction feeder	Reef Associated	Bottom feeder
TO	Lethrinus harak	32.6	29.2	568.1	3.6 ±0.5	3.6	Invertivore	Ambush/biting/suction feeder	Reef Associated	Bottom feeder
TO	Lethrinus harak	28.5	25.5	317.8	3.6 ±0.5	3.6	Invertivore	Ambush/biting/suction feeder	Reef Associated	Bottom feeder
TO	Lethrinus harak	27.9	24.6	329.2	3.6 ±0.5	3.6	Invertivore	Ambush/biting/suction feeder	Reef Associated	Bottom feeder
TO	Lethrinus harak	29.2	27.1	393.5	3.6 ±0.5	3.6	Invertivore	Ambush/biting/suction feeder	Reef Associated	Bottom feeder
TO	Lethrinus harak	28.1	25.4	364.4	3.6 ±0.5	3.6	Invertivore	Ambush/biting/suction feeder	Reef Associated	Bottom feeder
TO	Lethrinus harak	31.4	28.4	513.2	3.6 ±0.5	3.6	Invertivore	Ambush/biting/suction feeder	Reef Associated	Bottom feeder
TO	Lethrinus harak	25.2	23.1	224.4	3.6 ±0.5	3.6	Invertivore	Ambush/biting/suction feeder	Reef Associated	Bottom feeder
TO	Lethrinus harak	27.2	24.6	332.2	3.6 ±0.5	3.6	Invertivore	Ambush/biting/suction feeder	Reef Associated	Bottom feeder
VU	Lethrinus harak	23	21.5	162	3.6 ±0.5	3.6	Invertivore	Ambush/biting/suction feeder	Reef Associated	Bottom feeder
VU	Lethrinus harak	27	25	288.5	3.6 ±0.5	3.6	Invertivore	Ambush/biting/suction feeder	Reef Associated	Bottom feeder
VU	Lethrinus harak	22.3	21.5	148	3.6 ±0.5	3.6	Invertivore	Ambush/biting/suction feeder	Reef Associated	Bottom feeder
VU	Lethrinus harak	20	18.5	108	3.6 ±0.5	3.6	Invertivore	Ambush/biting/suction feeder	Reef Associated	Bottom feeder
VU	Lethrinus harak	22.8	21	172	3.6 ±0.5	3.6	Invertivore	Ambush/biting/suction feeder	Reef Associated	Bottom feeder
VU	Lethrinus harak	23	21.5	174	3.6 ±0.5	3.6	Invertivore	Ambush/biting/suction feeder	Reef Associated	Bottom feeder
VU	Lethrinus harak	18.5	17.4	91.5	3.6 ±0.5	3.6	Invertivore	Ambush/biting/suction feeder	Reef Associated	Bottom feeder
VU	Lethrinus harak	22	21.3	142	3.6 ±0.5	3.6	Invertivore	Ambush/biting/suction feeder	Reef Associated	Bottom feeder
VU	Lethrinus harak	19.2	18.1	90	3.6 ±0.5	3.6	Invertivore	Ambush/biting/suction feeder	Reef Associated	Bottom feeder
VU	Lethrinus harak	18.5	18	87.5	3.6 ±0.5	3.6	Invertivore	Ambush/biting/suction feeder	Reef Associated	Bottom feeder
VU	Lethrinus harak	20	18	139	3.6 ±0.5	3.6	Invertivore	Ambush/biting/suction feeder	Reef Associated	Bottom feeder
VU	Lethrinus harak	27.5	25.5	265	3.6 ±0.5	3.6	Invertivore	Ambush/biting/suction feeder	Reef Associated	Bottom feeder
VU	Lethrinus harak	25.7	23.75	260.4	3.6 ±0.5	3.6	Invertivore	Ambush/biting/suction feeder	Reef Associated	Bottom feeder
VU	Lethrinus harak	18.1	17.04	95	3.6 ±0.5	3.6	Invertivore	Ambush/biting/suction feeder	Reef Associated	Bottom feeder
VU	Lethrinus harak	18.4	17.23	98.1	3.6 ±0.5	3.6	Invertivore	Ambush/biting/suction feeder	Reef Associated	Bottom feeder
VU	Lethrinus harak	25.1	23.25	244.1	3.6 ±0.5	3.6	Invertivore	Ambush/biting/suction feeder	Reef Associated	Bottom feeder
FJ	Lethrinus harak	22.4	20.4	154	3.6 ±0.5	3.6	Invertivore	Ambush/biting/suction feeder	Reef Associated	Bottom feeder
FJ	Lethrinus harak	24.1	22.4	201.2	3.6 ±0.5	3.6	Invertivore	Ambush/biting/suction feeder	Reef Associated	Bottom feeder
FJ	Lethrinus harak	37.1	33	598.6	3.6 ±0.5	3.6	Invertivore	Ambush/biting/suction feeder	Reef Associated	Bottom feeder
FJ	Lethrinus harak	34.6	51.1	624.7	3.6 ±0.5	3.6	Invertivore	Ambush/biting/suction feeder	Reef Associated	Bottom feeder
FJ	Lethrinus harak	26.9	24.5	276.9	3.6 ±0.5	3.6	Invertivore	Ambush/biting/suction feeder	Reef Associated	Bottom feeder
FJ	Lethrinus harak	30.1	27.4	362.2	3.6 ±0.5	3.6	Invertivore	Ambush/biting/suction feeder	Reef Associated	Bottom feeder
FJ	Lethrinus harak	34.2	31.2	642.6	3.6 ±0.5	3.6	Invertivore	Ambush/biting/suction feeder	Reef Associated	Bottom feeder
FJ	Lethrinus harak	27.7	25.9	302.5	3.6 ±0.5	3.6	Invertivore	Ambush/biting/suction feeder	Reef Associated	Bottom feeder
FJ	Lethrinus harak	28.6	25.8	328.8	3.6 ±0.5	3.6	Invertivore	Ambush/biting/suction feeder	Reef Associated	Bottom feeder
FJ	Lethrinus harak	28.5	26	314.6	3.6 ±0.5	3.6	Invertivore	Ambush/biting/suction feeder	Reef Associated	Bottom feeder
FJ	Lethrinus harak	28.4	26	243.8	3.6 ±0.5	3.6	Invertivore	Ambush/biting/suction feeder	Reef Associated	Bottom feeder
FJ	Lethrinus harak	27.9	19.8	367.1	3.6 ±0.5	3.6	Invertivore	Ambush/biting/suction feeder	Reef Associated	Bottom feeder
FJ	Lethrinus harak	28.9	18.8	249.5	3.6 ±0.5	3.6	Invertivore	Ambush/biting/suction feeder	Reef Associated	Bottom feeder
FJ	Lethrinus harak	28.2	19.9	329.2	3.6 ±0.5	3.6	Invertivore	Ambush/biting/suction feeder	Reef Associated	Bottom feeder
FJ	Lethrinus harak	29	21.3	353.6	3.6 ±0.5	3.6	Invertivore	Ambush/biting/suction feeder	Reef Associated	Bottom feeder
FJ	Lethrinus harak	29.4	21.8	269.9	3.6 ±0.5	3.6	Invertivore	Ambush/biting/suction feeder	Reef Associated	Bottom feeder
TV	Lethrinus harak	20.9	19	130	3.6 ±0.5	3.6	Invertivore	Ambush/biting/suction feeder	Reef Associated	Bottom feeder
TV	Lethrinus harak	18.5	17.1	89	3.6 ±0.5	3.6	Invertivore	Ambush/biting/suction feeder	Reef Associated	Bottom feeder
TV	Lethrinus harak	18	16.5	81	3.6 ±0.5	3.6	Invertivore	Ambush/biting/suction feeder	Reef Associated	Bottom feeder
TV	Lethrinus harak	19.5	18	112.5	3.6 ±0.5	3.6	Invertivore	Ambush/biting/suction feeder	Reef Associated	Bottom feeder
TV	Lethrinus harak	17.4	16	76.5	3.6 ±0.5	3.6	Invertivore	Ambush/biting/suction feeder	Reef Associated	Bottom feeder
TV	Lethrinus harak	19.1	17.6	95.5	3.6 ±0.5	3.6	Invertivore	Ambush/biting/suction feeder	Reef Associated	Bottom feeder
TV	Lethrinus harak	19.4	18	88.5	3.6 ±0.5	3.6	Invertivore	Ambush/biting/suction feeder	Reef Associated	Bottom feeder
TV	Lethrinus harak	16.4	15.2	58.5	3.6 ±0.5	3.6	Invertivore	Ambush/biting/suction feeder	Reef Associated	Bottom feeder
TV	Lethrinus harak	24.9	22.3	180	3.6 ±0.5	3.6	Invertivore	Ambush/biting/suction feeder	Reef Associated	Bottom feeder
TV	Lethrinus harak	22.3	20	135	3.6 ±0.5	3.6	Invertivore	Ambush/biting/suction feeder	Reef Associated	Bottom feeder
TV	Lethrinus harak	23.5	21.2	155	3.6 ±0.5	3.6	Invertivore	Ambush/biting/suction feeder	Reef Associated	Bottom feeder
TV	Lethrinus harak	26.7	23.7	235	3.6 ±0.5	3.6	Invertivore	Ambush/biting/suction feeder	Reef Associated	Bottom feeder
TV	Lethrinus harak	21.3	19.4	110	3.6 ±0.5	3.6	Invertivore	Ambush/biting/suction feeder	Reef Associated	Bottom feeder
TV	Lethrinus harak	21.5	18.4	100	3.6 ±0.5	3.6	Invertivore	Ambush/biting/suction feeder	Reef Associated	Bottom feeder
TV	Lethrinus harak	22	20	130	3.6 ±0.5	3.6	Invertivore	Ambush/biting/suction feeder	Reef Associated	Bottom feeder
TV	Lethrinus harak	23.1	20.7	150	3.6 ±0.5	3.6	Invertivore	Ambush/biting/suction feeder	Reef Associated	Bottom feeder
FJ	Lethrinus lentjan	26.9	23.1	202.4	3.9 ±0.2	3.9	Invertivore	Ambush/biting/suction feeder	Reef Associated	Bottom feeder
FJ	Lethrinus lentjan	23.9	21.4	167.5	3.9 ±0.2	3.9	Invertivore	Ambush/biting/suction feeder	Reef Associated	Bottom feeder
FJ	Lethrinus lentjan	24.1	22.3	188.1	3.9 ±0.2	3.9	Invertivore	Ambush/biting/suction feeder	Reef Associated	Bottom feeder
FJ	Lethrinus lentjan	21.3	19.4	147.8	3.9 ±0.2	3.9	Invertivore	Ambush/biting/suction feeder	Reef Associated	Bottom feeder
FJ	Lethrinus lentjan	27.6	24.9	261.5	3.9 ±0.2	3.9	Invertivore	Ambush/biting/suction feeder	Reef Associated	Bottom feeder
FJ	Lethrinus lentjan	28.7	23.7	363.4	3.9 ±0.2	3.9	Invertivore	Ambush/biting/suction feeder	Reef Associated	Bottom feeder
FJ	Lethrinus lentjan	28.1	26	331.4	3.9 ±0.2	3.9	Invertivore	Ambush/biting/suction feeder	Reef Associated	Bottom feeder
FJ	Lethrinus lentjan	37.1	33.4	793.1	3.9 ±0.2	3.9	Invertivore	Ambush/biting/suction feeder	Reef Associated	Bottom feeder
FJ	Lethrinus lentjan	28.6	26	344	3.9 ±0.2	3.9	Invertivore	Ambush/biting/suction feeder	Reef Associated	Bottom feeder
FJ	Lethrinus lentjan	31.5	28	489.9	3.9 ±0.2	3.9	Invertivore	Ambush/biting/suction feeder	Reef Associated	Bottom feeder
FJ	Lethrinus lentjan	32.5	29.5	549.1	3.9 ±0.2	3.9	Invertivore	Ambush/biting/suction feeder	Reef Associated	Bottom feeder
FJ	Lethrinus lentjan	32.6	30.3	480.7	3.9 ±0.2	3.9	Invertivore	Ambush/biting/suction feeder	Reef Associated	Bottom feeder
FJ	Lethrinus lentjan	28.2	20.7	320.8	3.9 ±0.2	3.9	Invertivore	Ambush/biting/suction feeder	Reef Associated	Bottom feeder
TO	Lethrinus miniatus	26.1	23.6	290.88	4.2 ±0.0	4.2	Piscivore	Ambush/biting/suction feeder	Reef Associated	Bottom feeder
TO	Lethrinus miniatus	30.5	27.4	404.03	4.2 ±0.0	4.2	Piscivore	Ambush/biting/suction feeder	Reef Associated	Bottom feeder
TO	Lethrinus miniatus	37.1	33.6	584.21	4.2 ±0.0	4.2	Piscivore	Ambush/biting/suction feeder	Reef Associated	Bottom feeder
TO	Lethrinus nebulosus	30	28.1	420	3.8 ±0.2	3.8	Invertivore	Ambush/biting/suction feeder	Reef Associated	Bottom feeder
TO	Lethrinus nebulosus	28.6	26.4	371.7	3.8 ±0.2	3.8	Invertivore	Ambush/biting/suction feeder	Reef Associated	Bottom feeder
TO	Lethrinus nebulosus	30.8	28.2	481.6	3.8 ±0.2	3.8	Invertivore	Ambush/biting/suction feeder	Reef Associated	Bottom feeder
TO	Lethrinus nebulosus	29.4	26.7	367.4	3.8 ±0.2	3.8	Invertivore	Ambush/biting/suction feeder	Reef Associated	Bottom feeder
TO	Lethrinus nebulosus	36.3	31	625.9	3.8 ±0.2	3.8	Invertivore	Ambush/biting/suction feeder	Reef Associated	Bottom feeder
TO	Lethrinus nebulosus	31.1	27.5	406.8	3.8 ±0.2	3.8	Invertivore	Ambush/biting/suction feeder	Reef Associated	Bottom feeder
TO	Lethrinus nebulosus	28.5	24.6	289.96	3.8 ±0.2	3.8	Invertivore	Ambush/biting/suction feeder	Reef Associated	Bottom feeder
TO	Lethrinus nebulosus	25.3	22.8	254.76	3.8 ±0.2	3.8	Invertivore	Ambush/biting/suction feeder	Reef Associated	Bottom feeder
TO	Lethrinus nebulosus	26.5	23.9	290.19	3.8 ±0.2	3.8	Invertivore	Ambush/biting/suction feeder	Reef Associated	Bottom feeder
TO	Lethrinus nebulosus	27.3	24.6	348.18	3.8 ±0.2	3.8	Invertivore	Ambush/biting/suction feeder	Reef Associated	Bottom feeder
TO	Lethrinus nebulosus	26.1	23.7	223.63	3.8 ±0.2	3.8	Invertivore	Ambush/biting/suction feeder	Reef Associated	Bottom feeder
TO	Lethrinus nebulosus	26.9	24.2	302.9	3.8 ±0.2	3.8	Invertivore	Ambush/biting/suction feeder	Reef Associated	Bottom feeder
TO	Lethrinus nebulosus	24.4	22.3	207.7	3.8 ±0.2	3.8	Invertivore	Ambush/biting/suction feeder	Reef Associated	Bottom feeder
VU	Lethrinus nebulosus	15.5	15	65	3.8 ±0.2	3.8	Invertivore	Ambush/biting/suction feeder	Reef Associated	Bottom feeder
VU	Lethrinus nebulosus	22.2	20	155	3.8 ±0.2	3.8	Invertivore	Ambush/biting/suction feeder	Reef Associated	Bottom feeder
VU	Lethrinus obsoletus	21	20	139.5	3.9 ±0.2	3.9	Invertivore	Ambush/biting/suction feeder	Reef Associated	Bottom feeder
VU	Lethrinus obsoletus	17.5	17	82.5	3.9 ±0.2	3.9	Invertivore	Ambush/biting/suction feeder	Reef Associated	Bottom feeder
VU	Lethrinus obsoletus	21	20.5	133	3.9 ±0.2	3.9	Invertivore	Ambush/biting/suction feeder	Reef Associated	Bottom feeder
VU	Lethrinus obsoletus	22	21	136.5	3.9 ±0.2	3.9	Invertivore	Ambush/biting/suction feeder	Reef Associated	Bottom feeder
VU	Lethrinus obsoletus	18.3	18.1	100	3.9 ±0.2	3.9	Invertivore	Ambush/biting/suction feeder	Reef Associated	Bottom feeder
VU	Lethrinus obsoletus	21	20	131	3.9 ±0.2	3.9	Invertivore	Ambush/biting/suction feeder	Reef Associated	Bottom feeder
VU	Lethrinus obsoletus	21	20.5	124.5	3.9 ±0.2	3.9	Invertivore	Ambush/biting/suction feeder	Reef Associated	Bottom feeder
VU	Lethrinus obsoletus	17.4	17	73	3.9 ±0.2	3.9	Invertivore	Ambush/biting/suction feeder	Reef Associated	Bottom feeder
VU	Lethrinus obsoletus	22	21	151	3.9 ±0.2	3.9	Invertivore	Ambush/biting/suction feeder	Reef Associated	Bottom feeder
VU	Lethrinus obsoletus	21	19.8	122	3.9 ±0.2	3.9	Invertivore	Ambush/biting/suction feeder	Reef Associated	Bottom feeder
VU	Lethrinus obsoletus	22.9	21.5	165.5	3.9 ±0.2	3.9	Invertivore	Ambush/biting/suction feeder	Reef Associated	Bottom feeder
VU	Lethrinus obsoletus	22.5	21.3	168.5	3.9 ±0.2	3.9	Invertivore	Ambush/biting/suction feeder	Reef Associated	Bottom feeder
TV	Lethrinus obsoletus	28.5	26	327	3.9 ±0.2	3.9	Invertivore	Ambush/biting/suction feeder	Reef Associated	Bottom feeder
TV	Lethrinus obsoletus	23	21	180.5	3.9 ±0.2	3.9	Invertivore	Ambush/biting/suction feeder	Reef Associated	Bottom feeder
TV	Lethrinus obsoletus	19.4	17.9	100	3.9 ±0.2	3.9	Invertivore	Ambush/biting/suction feeder	Reef Associated	Bottom feeder
TV	Lethrinus obsoletus	19	17.5	95	3.9 ±0.2	3.9	Invertivore	Ambush/biting/suction feeder	Reef Associated	Bottom feeder
TV	Lethrinus obsoletus	26	23.5	260	3.9 ±0.2	3.9	Invertivore	Ambush/biting/suction feeder	Reef Associated	Bottom feeder
TV	Lethrinus obsoletus	29.1	26.4	335	3.9 ±0.2	3.9	Invertivore	Ambush/biting/suction feeder	Reef Associated	Bottom feeder
TV	Lethrinus obsoletus	30.1	27.2	345	3.9 ±0.2	3.9	Invertivore	Ambush/biting/suction feeder	Reef Associated	Bottom feeder
TV	Lethrinus obsoletus	27.7	25.3	285	3.9 ±0.2	3.9	Invertivore	Ambush/biting/suction feeder	Reef Associated	Bottom feeder
VU	Lethrinus olivaceus	59.7	55.1	2700	4.0 ±0.4s	4	Piscivore	Ambush/biting/suction feeder	Reef Associated	Bottom feeder
FJ	Lethrinus olivaceus	34.4	30.9	471.9	4.0 ±0.4s	4	Piscivore	Ambush/biting/suction feeder	Reef Associated	Bottom feeder
FJ	Lethrinus olivaceus	27.7	24.9	293.9	4.0 ±0.4s	4	Piscivore	Ambush/biting/suction feeder	Reef Associated	Bottom feeder
TV	Lethrinus olivaceus	19.5	18	88.5	4.0 ±0.4s	4	Piscivore	Ambush/biting/suction feeder	Reef Associated	Bottom feeder
TV	Lethrinus olivaceus	19.8	17.9	82	4.0 ±0.4s	4	Piscivore	Ambush/biting/suction feeder	Reef Associated	Bottom feeder
TV	Lethrinus xanthochilus	18.1	16.5	79	3.8 ±0.0	3.8	Invertivore	Ambush/biting/suction feeder	Reef Associated	Bottom feeder
TV	Lethrinus xanthochilus	28.2	31.7	530	3.8 ±0.0	3.8	Invertivore	Ambush/biting/suction feeder	Reef Associated	Bottom feeder
TV	Lethrinus xanthochilus	29	30.3	460	3.8 ±0.0	3.8	Invertivore	Ambush/biting/suction feeder	Reef Associated	Bottom feeder
TV	Lethrinus xanthochilus	29.4	29	470	3.8 ±0.0	3.8	Invertivore	Ambush/biting/suction feeder	Reef Associated	Bottom feeder
TV	Lethrinus xanthochilus	28.2	31.3	495	3.8 ±0.0	3.8	Invertivore	Ambush/biting/suction feeder	Reef Associated	Bottom feeder
TV	Lethrinus xanthochilus	49.2	44.5	1180	3.8 ±0.0	3.8	Invertivore	Ambush/biting/suction feeder	Reef Associated	Bottom feeder
VU	Lutjanus argentimaculatus	21	19.5	131	3.6 ±0.5	3.6	Invertivore	Ambush/biting/suction feeder	Reef Associated	Bottom feeder
VU	Lutjanus argentimaculatus	17	16.5	89.5	3.6 ±0.5	3.6	Invertivore	Ambush/biting/suction feeder	Reef Associated	Bottom feeder
VU	Lutjanus argentimaculatus	18	17	92.5	3.6 ±0.5	3.6	Invertivore	Ambush/biting/suction feeder	Reef Associated	Bottom feeder
VU	Lutjanus argentimaculatus	27.5	25	313.5	3.6 ±0.5	3.6	Invertivore	Ambush/biting/suction feeder	Reef Associated	Bottom feeder
VU	Lutjanus bohar	37.8	35.25	843.6	4.3 ±0.5	4.3	Piscivore	Pursuit feeder	Reef Associated	Water column feeder
FJ	Lutjanus fulvus	23	22.9		3.6 ±0.5	3.6	Invertivore	Ambush/biting/suction feeder	Reef Associated	Bottom feeder
TO	Lutjanus fulvus	24.5	23.2	227.61	3.6 ±0.5	3.6	Invertivore	Ambush/biting/suction feeder	Reef Associated	Bottom feeder
VU	Lutjanus fulvus	19.5	19.4	103.5	3.6 ±0.5	3.6	Invertivore	Ambush/biting/suction feeder	Reef Associated	Bottom feeder
VU	Lutjanus fulvus	17.4	17	81	3.6 ±0.5	3.6	Invertivore	Ambush/biting/suction feeder	Reef Associated	Bottom feeder
VU	Lutjanus fulvus	18	17.5	85.5	3.6 ±0.5	3.6	Invertivore	Ambush/biting/suction feeder	Reef Associated	Bottom feeder
VU	Lutjanus fulvus	18	17.8	95	3.6 ±0.5	3.6	Invertivore	Ambush/biting/suction feeder	Reef Associated	Bottom feeder
FJ	Lutjanus gibbus	27	24.5	275.9	4.1 ±0.3	4.1	Invertivore	Ambush/biting/suction feeder	Reef Associated	Bottom feeder
FJ	Lutjanus gibbus	26	23.8	225.6	4.1 ±0.3	4.1	Invertivore	Ambush/biting/suction feeder	Reef Associated	Bottom feeder
FJ	Lutjanus gibbus	23	21.2	184.3	4.1 ±0.3	4.1	Invertivore	Ambush/biting/suction feeder	Reef Associated	Bottom feeder
TO	Lutjanus gibbus	25.3	22.9	256.43	4.1 ±0.3	4.1	Invertivore	Ambush/biting/suction feeder	Reef Associated	Bottom feeder
TO	Lutjanus gibbus	24.7	21.8	198.93	4.1 ±0.3	4.1	Invertivore	Ambush/biting/suction feeder	Reef Associated	Bottom feeder
TO	Lutjanus gibbus	26.5	24.2	241.46	4.1 ±0.3	4.1	Invertivore	Ambush/biting/suction feeder	Reef Associated	Bottom feeder
TV	Lutjanus gibbus	28.2	25.1	322.5	4.1 ±0.3	4.1	Invertivore	Ambush/biting/suction feeder	Reef Associated	Bottom feeder
TV	Lutjanus gibbus	26.1	23	253	4.1 ±0.3	4.1	Invertivore	Ambush/biting/suction feeder	Reef Associated	Bottom feeder
TV	Lutjanus gibbus	23.9	21.5	190.5	4.1 ±0.3	4.1	Invertivore	Ambush/biting/suction feeder	Reef Associated	Bottom feeder
VU	Lutjanus kasmira	21.6	20.76	159.4	3.9 ±0.3	3.9	Piscivore	Ambush/biting/suction feeder	Reef Associated	Bottom feeder
TV	Lutjanus monostigma	31.5	29.5	380	4.3 ±0.74	4.3	Piscivore	Pursuit feeder	Reef Associated	Water column feeder
FJ	Lutjanus russellii	23.2	21.5		4.1 ±0.4	4.1	Invertivore	Ambush/biting/suction feeder	Reef Associated	Bottom feeder
FJ	Lutjanus russellii	22	20.9		4.1 ±0.4	4.1	Invertivore	Ambush/biting/suction feeder	Reef Associated	Bottom feeder
FJ	Lutjanus semicinctus	25.4	23.6	211.4	4.1 ±0.68	4.1	Invertivore	Ambush/biting/suction feeder	Reef Associated	Bottom feeder
TV	Macolor niger	42.6	39	1325	4.0 ±0.66	4	Piscivore	Ambush/biting/suction feeder	Reef Associated	Bottom feeder
VU	Malacanthus latovittatus	38.1	38.11	522.7	3.5 ±0.50	3.5	Invertivore	Ambush/biting/suction feeder	Coastal Pelagic/Lagoon	Bottom feeder
VU	Monotaxis grandoculis	51.4	48.01	2769.1	3.4 ±0.0	3.4	Invertivore	Ambush/biting/suction feeder	Reef Associated	Bottom feeder
TV	Monotaxis grandoculis	28.2	24.9	405	3.4 ±0.0	3.4	Invertivore	Ambush/biting/suction feeder	Reef Associated	Bottom feeder
TV	Monotaxis grandoculis	35.3	31.5	774	3.4 ±0.0	3.4	Invertivore	Ambush/biting/suction feeder	Reef Associated	Bottom feeder
TV	Monotaxis grandoculis	35	31.2	696.5	3.4 ±0.0	3.4	Invertivore	Ambush/biting/suction feeder	Reef Associated	Bottom feeder
TV	Monotaxis grandoculis	23.2	19.9	200	3.4 ±0.0	3.4	Invertivore	Ambush/biting/suction feeder	Reef Associated	Bottom feeder
TV	Monotaxis grandoculis	32.7	28.7	580	3.4 ±0.0	3.4	Invertivore	Ambush/biting/suction feeder	Reef Associated	Bottom feeder
TV	Monotaxis grandoculis	41.2	46.9	1090	3.4 ±0.0	3.4	Invertivore	Ambush/biting/suction feeder	Reef Associated	Bottom feeder
TV	Monotaxis grandoculis	35.2	31.3	665	3.4 ±0.0	3.4	Invertivore	Ambush/biting/suction feeder	Reef Associated	Bottom feeder
TV	Monotaxis grandoculis	42.8	38.8	1280	3.4 ±0.0	3.4	Invertivore	Ambush/biting/suction feeder	Reef Associated	Bottom feeder
TV	Monotaxis grandoculis	42.6	38.5	1220	3.4 ±0.0	3.4	Invertivore	Ambush/biting/suction feeder	Reef Associated	Bottom feeder
TV	Monotaxis grandoculis	44.5	40	1275	3.4 ±0.0	3.4	Invertivore	Ambush/biting/suction feeder	Reef Associated	Bottom feeder
TV	Monotaxis grandoculis	43.8	39.5	1215	3.4 ±0.0	3.4	Invertivore	Ambush/biting/suction feeder	Reef Associated	Bottom feeder
TV	Monotaxis grandoculis	42	37.9	1080	3.4 ±0.0	3.4	Invertivore	Ambush/biting/suction feeder	Reef Associated	Bottom feeder
TV	Monotaxis grandoculis	23.2	20.5	200	3.4 ±0.0	3.4	Invertivore	Ambush/biting/suction feeder	Reef Associated	Bottom feeder
TV	Monotaxis grandoculis	24	21	225	3.4 ±0.0	3.4	Invertivore	Ambush/biting/suction feeder	Reef Associated	Bottom feeder
TV	Monotaxis grandoculis	28.9	25.3	370	3.4 ±0.0	3.4	Invertivore	Ambush/biting/suction feeder	Reef Associated	Bottom feeder
TV	Monotaxis heterodon	21	18	157.5	3.5 ±0.4	3.5	Invertivore	Ambush/biting/suction feeder	Reef Associated	Bottom feeder
VU	Mulloidichthys flavolineatus	27	24.5	237.5	3.8 ±0.3	3.8	Invertivore	Ambush/biting/suction feeder	Reef Associated	Bottom feeder
VU	Mulloidichthys flavolineatus	20.8	18.4	113	3.8 ±0.3	3.8	Invertivore	Ambush/biting/suction feeder	Reef Associated	Bottom feeder
TV	Mulloidichthys flavolineatus	26.8	22.3	159	3.8 ±0.3	3.8	Invertivore	Ambush/biting/suction feeder	Reef Associated	Bottom feeder
TV	Mulloidichthys flavolineatus	25.1	21.5	148	3.8 ±0.3	3.8	Invertivore	Ambush/biting/suction feeder	Reef Associated	Bottom feeder
TV	Mulloidichthys flavolineatus	19.5	16.5	61.5	3.8 ±0.3	3.8	Invertivore	Ambush/biting/suction feeder	Reef Associated	Bottom feeder
VU	Mulloidichthys vanicolensis	27.5	23.5	236	3.9 ±0.44	3.9	Invertivore	Ambush/biting/suction feeder	Reef Associated	Bottom feeder
TV	Mulloidichthys vanicolensis	27.5	24	265	3.9 ±0.44	3.9	Invertivore	Ambush/biting/suction feeder	Reef Associated	Bottom feeder
TV	Mulloidichthys vanicolensis	24.3	21	180	3.9 ±0.44	3.9	Invertivore	Ambush/biting/suction feeder	Reef Associated	Bottom feeder
TV	Mulloidichthys vanicolensis	27.7	25.6	232	3.9 ±0.44	3.9	Invertivore	Ambush/biting/suction feeder	Reef Associated	Bottom feeder
TV	Mulloidichthys vanicolensis	21.1	18.2	112	3.9 ±0.44	3.9	Invertivore	Ambush/biting/suction feeder	Reef Associated	Bottom feeder
TV	Myripristis adusta	21.5	19.1	171.5	3.4 ±0.45	3.4	Invertivore	Ambush/biting/suction feeder	Reef Associated	Water column feeder
FJ	Myripristis berndti	28	25		3.7 ±0.57	3.7	Invertivore	Ambush/biting/suction feeder	Reef Associated	Water column feeder
TV	Myripristis berndti	17.2	15.3	85	3.7 ±0.57	3.7	Invertivore	Ambush/biting/suction feeder	Reef Associated	Water column feeder
TV	Myripristis berndti	19	15.9	106	3.7 ±0.57	3.7	Invertivore	Ambush/biting/suction feeder	Reef Associated	Water column feeder
TV	Myripristis berndti	18.5	16	100	3.7 ±0.57	3.7	Invertivore	Ambush/biting/suction feeder	Reef Associated	Water column feeder
TV	Myripristis murdjan	16.4	14	70	3.4 ±0.1	3.4	Invertivore	Ambush/biting/suction feeder	Reef Associated	Water column feeder
TV	Myripristis murdjan	14.6	12.5	51.5	3.4 ±0.1	3.4	Invertivore	Ambush/biting/suction feeder	Reef Associated	Water column feeder
TV	Myripristis murdjan	15.9	13.5	68	3.4 ±0.1	3.4	Invertivore	Ambush/biting/suction feeder	Reef Associated	Water column feeder
TV	Myripristis murdjan	15	12.7	54	3.4 ±0.1	3.4	Invertivore	Ambush/biting/suction feeder	Reef Associated	Water column feeder
TV	Myripristis murdjan	16.1	13.9	74.5	3.4 ±0.1	3.4	Invertivore	Ambush/biting/suction feeder	Reef Associated	Water column feeder
TV	Naso annulatus	59	55	2517	2.1 ±0.09	2.1	Herbivore	Grazer	Reef Associated	Bottom feeder
TV	Naso annulatus	53.2	50.3	1409	2.1 ±0.09	2.1	Herbivore	Grazer	Reef Associated	Bottom feeder
TO	Naso brevirostris	24.5	23.7	296.7	2.2 ±0.15	2.2	Herbivore	Grazer	Reef Associated	Bottom feeder
TV	Naso lituratus	24.4	22.6	295	2.3 ±0.19	2.3	Herbivore	Grazer	Reef Associated	Bottom feeder
TV	Naso lituratus	22	20.5	190.5	2.3 ±0.19	2.3	Herbivore	Grazer	Reef Associated	Bottom feeder
TV	Naso lituratus	23.9	20.5	213	2.3 ±0.19	2.3	Herbivore	Grazer	Reef Associated	Bottom feeder
TV	Naso lituratus	22.1	19.5	181.5	2.3 ±0.19	2.3	Herbivore	Grazer	Reef Associated	Bottom feeder
TO	Naso unicornis	25.5	25	337.2	2.2 ±0.11	2.2	Herbivore	Grazer	Reef Associated	Bottom feeder
TV	Naso unicornis	48	42.5	1521	2.2 ±0.11	2.2	Herbivore	Grazer	Reef Associated	Bottom feeder
TV	Naso unicornis	43.5	36	996	2.2 ±0.11	2.2	Herbivore	Grazer	Reef Associated	Bottom feeder
TV	Naso unicornis	56.5	48.2	1728.5	2.2 ±0.11	2.2	Herbivore	Grazer	Reef Associated	Bottom feeder
TV	Naso unicornis	39	34	814.5	2.2 ±0.11	2.2	Herbivore	Grazer	Reef Associated	Bottom feeder
VU	Novaculichthys taeniourus	18.03	18.03	104.5	3.3 ±0.40	3.3	Invertivore	Ambush/biting/suction feeder	Reef Associated	Bottom feeder
TO	Oxycheilinus digramma	24.5	24.4	225.61	3.7 ±0.4	3.7	Invertivore	Ambush/biting/suction feeder	Reef Associated	Bottom feeder
VU	Oxycheilinus digramma	22.5	22.45	184.5	3.7 ±0.4	3.7	Invertivore	Ambush/biting/suction feeder	Reef Associated	Bottom feeder
VU	Paracaesio kusakarii	66	61.5	4240	4.0 ±0.66	4	Piscivore	Pursuit feeder	Reef Associated	Water column feeder
VU	Paracaesio kusakarii	56.2	54	2880	4.0 ±0.66	4	Piscivore	Pursuit feeder	Reef Associated	Water column feeder
FJ	Parupeneus barberinus	31.2	27.3		3.4 ±0.38	3.4	Invertivore	Ambush/biting/suction feeder	Reef Associated	Bottom feeder
FJ	Parupeneus barberinus	28	24.5		3.4 ±0.38	3.4	Invertivore	Ambush/biting/suction feeder	Reef Associated	Bottom feeder
FJ	Parupeneus barberinus	30.2	27		3.4 ±0.38	3.4	Invertivore	Ambush/biting/suction feeder	Reef Associated	Bottom feeder
FJ	Parupeneus barberinus	29	25.5		3.4 ±0.38	3.4	Invertivore	Ambush/biting/suction feeder	Reef Associated	Bottom feeder
FJ	Parupeneus barberinus	28	24.5		3.4 ±0.38	3.4	Invertivore	Ambush/biting/suction feeder	Reef Associated	Bottom feeder
FJ	Parupeneus barberinus	28.5	25.3		3.4 ±0.38	3.4	Invertivore	Ambush/biting/suction feeder	Reef Associated	Bottom feeder
FJ	Parupeneus barberinus	29.5	26		3.4 ±0.38	3.4	Invertivore	Ambush/biting/suction feeder	Reef Associated	Bottom feeder
FJ	Parupeneus barberinus	26.8	23.2		3.4 ±0.38	3.4	Invertivore	Ambush/biting/suction feeder	Reef Associated	Bottom feeder
FJ	Parupeneus barberinus	25.5	22.3		3.4 ±0.38	3.4	Invertivore	Ambush/biting/suction feeder	Reef Associated	Bottom feeder
FJ	Parupeneus barberinus	29	25.2		3.4 ±0.38	3.4	Invertivore	Ambush/biting/suction feeder	Reef Associated	Bottom feeder
FJ	Parupeneus barberinus	26.2	23		3.4 ±0.38	3.4	Invertivore	Ambush/biting/suction feeder	Reef Associated	Bottom feeder
FJ	Parupeneus barberinus	24.9	22.1		3.4 ±0.38	3.4	Invertivore	Ambush/biting/suction feeder	Reef Associated	Bottom feeder
FJ	Parupeneus barberinus	25	21		3.4 ±0.38	3.4	Invertivore	Ambush/biting/suction feeder	Reef Associated	Bottom feeder
FJ	Parupeneus barberinus	23	20		3.4 ±0.38	3.4	Invertivore	Ambush/biting/suction feeder	Reef Associated	Bottom feeder
TO	Parupeneus barberinus	28	25	369.6	3.4 ±0.38	3.4	Invertivore	Ambush/biting/suction feeder	Reef Associated	Bottom feeder
TO	Parupeneus barberinus	26	22	197.3	3.4 ±0.38	3.4	Invertivore	Ambush/biting/suction feeder	Reef Associated	Bottom feeder
TO	Parupeneus barberinus	26	22.5	210.9	3.4 ±0.38	3.4	Invertivore	Ambush/biting/suction feeder	Reef Associated	Bottom feeder
TO	Parupeneus barberinus	24	22	189.1	3.4 ±0.38	3.4	Invertivore	Ambush/biting/suction feeder	Reef Associated	Bottom feeder
TO	Parupeneus barberinus	31.3	27.2	377	3.4 ±0.38	3.4	Invertivore	Ambush/biting/suction feeder	Reef Associated	Bottom feeder
TO	Parupeneus barberinus	30.6	25.8	343.6	3.4 ±0.38	3.4	Invertivore	Ambush/biting/suction feeder	Reef Associated	Bottom feeder
TO	Parupeneus barberinus	32.7	29.2	394.6	3.4 ±0.38	3.4	Invertivore	Ambush/biting/suction feeder	Reef Associated	Bottom feeder
TO	Parupeneus barberinus	30.3	27.1	264.6	3.4 ±0.38	3.4	Invertivore	Ambush/biting/suction feeder	Reef Associated	Bottom feeder
TO	Parupeneus barberinus	32.8	27.1	417.2	3.4 ±0.38	3.4	Invertivore	Ambush/biting/suction feeder	Reef Associated	Bottom feeder
VU	Parupeneus barberinus	26	22.3	136	3.4 ±0.38	3.4	Invertivore	Ambush/biting/suction feeder	Reef Associated	Bottom feeder
VU	Parupeneus barberinus	27.9	24.6	225.5	3.4 ±0.38	3.4	Invertivore	Ambush/biting/suction feeder	Reef Associated	Bottom feeder
VU	Parupeneus barberinus	28.4	25.1	306.7	3.4 ±0.38	3.4	Invertivore	Ambush/biting/suction feeder	Reef Associated	Bottom feeder
VU	Parupeneus barberinus	40	35.99	944.8	3.4 ±0.38	3.4	Invertivore	Ambush/biting/suction feeder	Reef Associated	Bottom feeder
TV	Parupeneus barberinus	28.8	25	738	3.4 ±0.38	3.4	Invertivore	Ambush/biting/suction feeder	Reef Associated	Bottom feeder
TV	Parupeneus barberinus	34	31	545	3.4 ±0.38	3.4	Invertivore	Ambush/biting/suction feeder	Reef Associated	Bottom feeder
TV	Parupeneus barberinus	40.4	34.5	642.5	3.4 ±0.38	3.4	Invertivore	Ambush/biting/suction feeder	Reef Associated	Bottom feeder
TV	Parupeneus barberinus	28.1	24.1	243	3.4 ±0.38	3.4	Invertivore	Ambush/biting/suction feeder	Reef Associated	Bottom feeder
TV	Parupeneus barberinus	27	23.1	206	3.4 ±0.38	3.4	Invertivore	Ambush/biting/suction feeder	Reef Associated	Bottom feeder
TV	Parupeneus barberinus	21.1	18.2	96.5	3.4 ±0.38	3.4	Invertivore	Ambush/biting/suction feeder	Reef Associated	Bottom feeder
TV	Parupeneus barberinus	21	18	98	3.4 ±0.38	3.4	Invertivore	Ambush/biting/suction feeder	Reef Associated	Bottom feeder
TV	Parupeneus barberinus	22.4	18.9	111	3.4 ±0.38	3.4	Invertivore	Ambush/biting/suction feeder	Reef Associated	Bottom feeder
TV	Parupeneus barberinus	19.1	16.3	70.5	3.4 ±0.38	3.4	Invertivore	Ambush/biting/suction feeder	Reef Associated	Bottom feeder
TV	Parupeneus barberinus	19.7	16.8	83	3.4 ±0.38	3.4	Invertivore	Ambush/biting/suction feeder	Reef Associated	Bottom feeder
TV	Parupeneus barberinus	19.2	16.2	83	3.4 ±0.38	3.4	Invertivore	Ambush/biting/suction feeder	Reef Associated	Bottom feeder
TV	Parupeneus barberinus	19	16.2	70.5	3.4 ±0.38	3.4	Invertivore	Ambush/biting/suction feeder	Reef Associated	Bottom feeder
TV	Parupeneus barberinus	19.2	16.3	73.5	3.4 ±0.38	3.4	Invertivore	Ambush/biting/suction feeder	Reef Associated	Bottom feeder
VU	Parupeneus crassilabris	22	18.7	119	3.6 ±0.3	3.6	Invertivore	Ambush/biting/suction feeder	Reef Associated	Bottom feeder
VU	Parupeneus cyclostomus	31.1	28.2	499.9	4.2 ±0.6	4.2	Piscivore	Ambush/biting/suction feeder	Reef Associated	Bottom feeder
TO	Parupeneus heptacanthus	31.2	27.5	325.6	3.4 ±0.0	3.4	Invertivore	Ambush/biting/suction feeder	Reef Associated	Bottom feeder
TO	Parupeneus heptacanthus	29	25.4	260.1	3.4 ±0.0	3.4	Invertivore	Ambush/biting/suction feeder	Reef Associated	Bottom feeder
TO	Parupeneus heptacanthus	28	24.7	250.7	3.4 ±0.0	3.4	Invertivore	Ambush/biting/suction feeder	Reef Associated	Bottom feeder
TO	Parupeneus heptacanthus	32	26.8	312.5	3.4 ±0.0	3.4	Invertivore	Ambush/biting/suction feeder	Reef Associated	Bottom feeder
TO	Parupeneus heptacanthus	31	28	352.3	3.4 ±0.0	3.4	Invertivore	Ambush/biting/suction feeder	Reef Associated	Bottom feeder
TO	Parupeneus heptacanthus	30.1	26.9	312.3	3.4 ±0.0	3.4	Invertivore	Ambush/biting/suction feeder	Reef Associated	Bottom feeder
TO	Parupeneus heptacanthus	29.1	25.5	360.7	3.4 ±0.0	3.4	Invertivore	Ambush/biting/suction feeder	Reef Associated	Bottom feeder
TO	Parupeneus heptacanthus	30.4	27.4	354.9	3.4 ±0.0	3.4	Invertivore	Ambush/biting/suction feeder	Reef Associated	Bottom feeder
TO	Parupeneus indicus	27.5	25.4	317.1	3.5 ±0.37	3.5	Invertivore	Ambush/biting/suction feeder	Reef Associated	Bottom feeder
TO	Parupeneus indicus	25.8	23.7	248.9	3.5 ±0.37	3.5	Invertivore	Ambush/biting/suction feeder	Reef Associated	Bottom feeder
TO	Parupeneus indicus	28.9	27.1	309.3	3.5 ±0.37	3.5	Invertivore	Ambush/biting/suction feeder	Reef Associated	Bottom feeder
VU	Parupeneus indicus	19.1	16.8	92.6	3.5 ±0.37	3.5	Invertivore	Ambush/biting/suction feeder	Reef Associated	Bottom feeder
VU	Parupeneus indicus	16.1	14.4	57.3	3.5 ±0.37	3.5	Invertivore	Ambush/biting/suction feeder	Reef Associated	Bottom feeder
VU	Parupeneus indicus	21.2	18.7	129.3	3.5 ±0.37	3.5	Invertivore	Ambush/biting/suction feeder	Reef Associated	Bottom feeder
VU	Parupeneus indicus	19.9	17.7	92.6	3.5 ±0.37	3.5	Invertivore	Ambush/biting/suction feeder	Reef Associated	Bottom feeder
VU	Parupeneus multifasciatus	21	19	116.5	3.5 ±0.3	3.5	Invertivore	Ambush/biting/suction feeder	Reef Associated	Bottom feeder
VU	Parupeneus multifasciatus	23.3	19.2	133.5	3.5 ±0.3	3.5	Invertivore	Ambush/biting/suction feeder	Reef Associated	Bottom feeder
TV	Parupeneus multifasciatus	17.6	15.9	76	3.5 ±0.3	3.5	Invertivore	Ambush/biting/suction feeder	Reef Associated	Bottom feeder
VU	Platax orbicularis	22.9	22.89	456.5	3.3 ±0.49	3.3	Omnivore	Grazer	Reef Associated	Bottom feeder
FJ	Platax teira	44			4.0 ±0.64	4	Piscivore	Ambush/biting/suction feeder	Reef Associated	Water column feeder
VU	Plectorhinchus lineatus	34.4	34.41	718.6	3.9 ±0.59	3.9	Invertivore	Ambush/biting/suction feeder	Reef Associated	Bottom feeder
VU	Plectorhinchus lineatus	55.3	53.7	2690	3.9 ±0.59	3.9	Invertivore	Ambush/biting/suction feeder	Reef Associated	Bottom feeder
VU	Plectorhinchus vittatus	27.7	27.65	375.3	3.9 ±0.6	3.9	Invertivore	Ambush/biting/suction feeder	Reef Associated	Bottom feeder
FJ	Plectropomus leopardus	42.3	41	840.3	4.4 ±0.7	4.4	Piscivore	Ambush/biting/suction feeder	Reef Associated	Bottom feeder
FJ	Plectropomus leopardus	41.5	39.4	787.7	4.4 ±0.7	4.4	Piscivore	Ambush/biting/suction feeder	Reef Associated	Bottom feeder
FJ	Plectropomus leopardus	26.2	23.4	243	4.4 ±0.7	4.4	Piscivore	Ambush/biting/suction feeder	Reef Associated	Bottom feeder
TO	Priacanthus hamrur	30.7	29.9	345.7	3.6 ±0.5	3.6	Invertivore	Ambush/biting/suction feeder	Reef Associated	Water column feeder
VU	Pristipomoides argyrogrammicus	38.4	33.7	690	4.2 ±0.57	4.2	Piscivore	Ambush/biting/suction feeder	Open/Deep Water	Bottom feeder
VU	Pristipomoides argyrogrammicus	22	19.9	140	4.2 ±0.57	4.2	Piscivore	Ambush/biting/suction feeder	Open/Deep Water	Bottom feeder
VU	Pristipomoides argyrogrammicus	25.5	21.8	190	4.2 ±0.57	4.2	Piscivore	Ambush/biting/suction feeder	Open/Deep Water	Bottom feeder
VU	Pristipomoides auricilla	33.4	37.8	980	3.9 ±0.0	3.9	Piscivore	Ambush/biting/suction feeder	Open/Deep Water	Bottom feeder
VU	Pristipomoides filamentosus	49	43.3	1990	4.2 ±0.4	4.2	Piscivore	Ambush/biting/suction feeder	Open/Deep Water	Bottom feeder
VU	Pristipomoides filamentosus	50.7	45.1	2810	4.2 ±0.4	4.2	Piscivore	Ambush/biting/suction feeder	Open/Deep Water	Bottom feeder
VU	Pristipomoides filamentosus	58.1	51.3	2670	4.2 ±0.4	4.2	Piscivore	Ambush/biting/suction feeder	Open/Deep Water	Bottom feeder
VU	Pristipomoides flavipinnis	38.6	33.6	690	3.6 ±0.51	3.6	Invertivore	Ambush/biting/suction feeder	Open/Deep Water	Water column feeder
VU	Pristipomoides flavipinnis	46.3	41.1	1810	3.6 ±0.51	3.6	Invertivore	Ambush/biting/suction feeder	Open/Deep Water	Water column feeder
VU	Pristipomoides flavipinnis	39	33.6	690	3.6 ±0.51	3.6	Invertivore	Ambush/biting/suction feeder	Open/Deep Water	Water column feeder
VU	Pristipomoides flavipinnis	60.2	53.6	2180	3.6 ±0.51	3.6	Invertivore	Ambush/biting/suction feeder	Open/Deep Water	Water column feeder
VU	Pristipomoides flavipinnis	45.5	38	1220	3.6 ±0.51	3.6	Invertivore	Ambush/biting/suction feeder	Open/Deep Water	Water column feeder
VU	Pristipomoides flavipinnis	54.5	47.8	1460	3.6 ±0.51	3.6	Invertivore	Ambush/biting/suction feeder	Open/Deep Water	Water column feeder
VU	Pristipomoides multidens	60.2	53.4	2780	3.8 ±0.58	3.8	Invertivore	Ambush/biting/suction feeder	Open/Deep Water	Bottom feeder
VU	Pristipomoides multidens	46	38.7	1320	3.8 ±0.58	3.8	Invertivore	Ambush/biting/suction feeder	Open/Deep Water	Bottom feeder
VU	Pristipomoides typus	53.3	45.6	1860	4.2 ±0.61	4.2	Piscivore	Ambush/biting/suction feeder	Open/Deep Water	Bottom feeder
VU	Pristipomoides typus	54.7	46.9	1880	4.2 ±0.61	4.2	Piscivore	Ambush/biting/suction feeder	Open/Deep Water	Bottom feeder
VU	Pristipomoides typus	43	37.9	2140	4.2 ±0.61	4.2	Piscivore	Ambush/biting/suction feeder	Open/Deep Water	Bottom feeder
FJ	Rastrelliger brachysoma	33.2	33.2	396.5	2.7 ±0.31	2.7	Planktivore	Filter feeder	Coastal Pelagic/Lagoon	Water column feeder
FJ	Rastrelliger brachysoma	31.3	31.3	294.7	2.7 ±0.31	2.7	Planktivore	Filter feeder	Coastal Pelagic/Lagoon	Water column feeder
FJ	Rastrelliger brachysoma	29.5	29.5	245.1	2.7 ±0.31	2.7	Planktivore	Filter feeder	Coastal Pelagic/Lagoon	Water column feeder
TO	Sargocentron spiniferum	24.3	21.4	241.9	3.6 ±0.4	3.6	Invertivore	Ambush/biting/suction feeder	Reef Associated	Water column feeder
TO	Sargocentron spiniferum	27.5	25.2	380.4	3.6 ±0.4	3.6	Invertivore	Ambush/biting/suction feeder	Reef Associated	Water column feeder
TO	Sargocentron spiniferum	25.9	22.5	277.5	3.6 ±0.4	3.6	Invertivore	Ambush/biting/suction feeder	Reef Associated	Water column feeder
VU	Sargocentron spiniferum	29	24.8	335.5	3.6 ±0.4	3.6	Invertivore	Ambush/biting/suction feeder	Reef Associated	Water column feeder
TV	Sargocentron spiniferum	18.3	16.8	115	3.6 ±0.4	3.6	Invertivore	Ambush/biting/suction feeder	Reef Associated	Water column feeder
TV	Sargocentron spiniferum	27.2	24.9	276	3.6 ±0.4	3.6	Invertivore	Ambush/biting/suction feeder	Reef Associated	Water column feeder
TV	Sargocentron spiniferum	27	24.5	278.5	3.6 ±0.4	3.6	Invertivore	Ambush/biting/suction feeder	Reef Associated	Water column feeder
TV	Sargocentron spiniferum	23.5	21	205.5	3.6 ±0.4	3.6	Invertivore	Ambush/biting/suction feeder	Reef Associated	Water column feeder
VU	Scarus altipinnis	48.6	45.6	2370	2.0 ±0.00	2	Herbivore	Grazer	Reef Associated	Bottom feeder
VU	Scarus altipinnis	36.4	35.5	910	2.0 ±0.00	2	Herbivore	Grazer	Reef Associated	Bottom feeder
VU	Scarus altipinnis	43.4	41.7	1440	2.0 ±0.00	2	Herbivore	Grazer	Reef Associated	Bottom feeder
VU	Scarus altipinnis	40	37.6	1090	2.0 ±0.00	2	Herbivore	Grazer	Reef Associated	Bottom feeder
VU	Scarus altipinnis	51.2	47.1	2260	2.0 ±0.00	2	Herbivore	Grazer	Reef Associated	Bottom feeder
VU	Scarus altipinnis	54.6	52.1	2920	2.0 ±0.00	2	Herbivore	Grazer	Reef Associated	Bottom feeder
TV	Scarus altipinnis	32.2	30	595	2.0 ±0.00	2	Herbivore	Grazer	Reef Associated	Bottom feeder
VU	Scarus chameleon	21	19	172	2.0 ±0.00	2	Herbivore	Grazer	Reef Associated	Bottom feeder
TO	Scarus dimidiatus	25	25	283.2	2.0 ±0.00	2	Herbivore	Grazer	Reef Associated	Bottom feeder
TO	Scarus dimidiatus	25.5	25	283.8	2.0 ±0.00	2	Herbivore	Grazer	Reef Associated	Bottom feeder
TO	Scarus dimidiatus	30	29	475.6	2.0 ±0.00	2	Herbivore	Grazer	Reef Associated	Bottom feeder
TO	Scarus dimidiatus	32	31	565.2	2.0 ±0.00	2	Herbivore	Grazer	Reef Associated	Bottom feeder
TO	Scarus dimidiatus	30.9	29.6	555.6	2.0 ±0.00	2	Herbivore	Grazer	Reef Associated	Bottom feeder
VU	Scarus frenatus	24	21	270.5	2.0 ±0.00	2	Herbivore	Grazer	Reef Associated	Bottom feeder
VU	Scarus niger	28.4	28.35	519.2	2.0 ±0.0	2	Herbivore	Grazer	Reef Associated	Bottom feeder
VU	Scarus oviceps	47.5	43.1	2120	2.0 ±0.0	2	Herbivore	Grazer	Reef Associated	Bottom feeder
TO	Scarus prasiognathos	24.3		280.3	2.0 ±0.0	2	Herbivore	Grazer	Reef Associated	Bottom feeder
VU	Scarus psittacus	26	23	294.5	2.0 ±0.00	2	Herbivore	Grazer	Reef Associated	Bottom feeder
VU	Scarus psittacus	26.2	26.22	533.6	2.0 ±0.00	2	Herbivore	Grazer	Reef Associated	Bottom feeder
VU	Scarus quoyi	25.6	23	387	2.0 ±0.0	2	Herbivore	Grazer	Reef Associated	Bottom feeder
VU	Scarus quoyi	21	20	158.5	2.0 ±0.0	2	Herbivore	Grazer	Reef Associated	Bottom feeder
TO	Scarus rivulatus	38.5	36.5	923.4	2.0 ±0.0	2	Herbivore	Grazer	Reef Associated	Bottom feeder
TO	Scarus rivulatus	35.4	32.2	648.6	2.0 ±0.1	2	Herbivore	Grazer	Reef Associated	Bottom feeder
TO	Scarus rivulatus	27.4	26.8	351.1	2.0 ±0.2	2	Herbivore	Grazer	Reef Associated	Bottom feeder
TO	Scarus rivulatus	33.5	31.9	537.9	2.0 ±0.3	2	Herbivore	Grazer	Reef Associated	Bottom feeder
TO	Scarus rivulatus	30.2	29.5	527.7	2.0 ±0.4	2	Herbivore	Grazer	Reef Associated	Bottom feeder
TO	Scarus rivulatus	33.2	31.4	575.1	2.0 ±0.5	2	Herbivore	Grazer	Reef Associated	Bottom feeder
TO	Scarus rivulatus	33.9	32.2	600.2	2.0 ±0.6	2	Herbivore	Grazer	Reef Associated	Bottom feeder
TO	Scarus rivulatus	25.9	25.6	332.1	2.0 ±0.7	2	Herbivore	Grazer	Reef Associated	Bottom feeder
VU	Scarus rivulatus	27.1	27.05	440.8	2.0 ±0.8	2	Herbivore	Grazer	Reef Associated	Bottom feeder
VU	Scarus rubroviolaceus	45.5	41.6	1430	2.0 ±0.00	2	Herbivore	Grazer	Reef Associated	Bottom feeder
FJ	Scomberoides tol	29.7	29.7	144	4.1 ±0.6	4.1	Piscivore	Pursuit feeder	Coastal Pelagic/Lagoon	Water column feeder
TO	Selar crumenophthalmus	37.7	33.4	640.4	3.8 ±0.2	3.8	Planktivore	Filter feeder	Coastal Pelagic/Lagoon	Water column feeder
TO	Selar crumenophthalmus	40.1	34.4	708	3.8 ±0.2	3.8	Planktivore	Filter feeder	Coastal Pelagic/Lagoon	Water column feeder
TO	Selar crumenophthalmus	41.8	36.4	775.8	3.8 ±0.2	3.8	Planktivore	Filter feeder	Coastal Pelagic/Lagoon	Water column feeder
VU	Selar crumenophthalmus	22.7	20.6	135	3.8 ±0.2	3.8	Planktivore	Filter feeder	Coastal Pelagic/Lagoon	Water column feeder
VU	Selar crumenophthalmus	22.5	21.2	120.5	3.8 ±0.2	3.8	Planktivore	Filter feeder	Coastal Pelagic/Lagoon	Water column feeder
VU	Selar crumenophthalmus	22	20.8	129	3.8 ±0.2	3.8	Planktivore	Filter feeder	Coastal Pelagic/Lagoon	Water column feeder
VU	Selar crumenophthalmus	22	19.5	104	3.8 ±0.2	3.8	Planktivore	Filter feeder	Coastal Pelagic/Lagoon	Water column feeder
VU	Selar crumenophthalmus	23	21.5	132	3.8 ±0.2	3.8	Planktivore	Filter feeder	Coastal Pelagic/Lagoon	Water column feeder
VU	Selar crumenophthalmus	22	20.5	129	3.8 ±0.2	3.8	Planktivore	Filter feeder	Coastal Pelagic/Lagoon	Water column feeder
VU	Selar crumenophthalmus	22	19.9	106.5	3.8 ±0.2	3.8	Planktivore	Filter feeder	Coastal Pelagic/Lagoon	Water column feeder
VU	Selar crumenophthalmus	21.5	19.2	97	3.8 ±0.2	3.8	Planktivore	Filter feeder	Coastal Pelagic/Lagoon	Water column feeder
VU	Selar crumenophthalmus	21	19	100	3.8 ±0.2	3.8	Planktivore	Filter feeder	Coastal Pelagic/Lagoon	Water column feeder
VU	Selar crumenophthalmus	21.3	19.8	126.5	3.8 ±0.2	3.8	Planktivore	Filter feeder	Coastal Pelagic/Lagoon	Water column feeder
VU	Selar crumenophthalmus	21	19.3	97	3.8 ±0.2	3.8	Planktivore	Filter feeder	Coastal Pelagic/Lagoon	Water column feeder
VU	Selar crumenophthalmus	23	20.7	138.5	3.8 ±0.2	3.8	Planktivore	Filter feeder	Coastal Pelagic/Lagoon	Water column feeder
VU	Selar crumenophthalmus	22.5	20.5	140	3.8 ±0.2	3.8	Planktivore	Filter feeder	Coastal Pelagic/Lagoon	Water column feeder
VU	Selar crumenophthalmus	20.7	19.2	98	3.8 ±0.2	3.8	Planktivore	Filter feeder	Coastal Pelagic/Lagoon	Water column feeder
VU	Selar crumenophthalmus	21.6	19.5	108.5	3.8 ±0.2	3.8	Planktivore	Filter feeder	Coastal Pelagic/Lagoon	Water column feeder
VU	Selar crumenophthalmus	21.7	19.6	110.5	3.8 ±0.2	3.8	Planktivore	Filter feeder	Coastal Pelagic/Lagoon	Water column feeder
VU	Selar crumenophthalmus	21.5	19.7	118	3.8 ±0.2	3.8	Planktivore	Filter feeder	Coastal Pelagic/Lagoon	Water column feeder
VU	Selar crumenophthalmus	21.3	19.5	100	3.8 ±0.2	3.8	Planktivore	Filter feeder	Coastal Pelagic/Lagoon	Water column feeder
VU	Selar crumenophthalmus	21	19.4	113	3.8 ±0.2	3.8	Planktivore	Filter feeder	Coastal Pelagic/Lagoon	Water column feeder
VU	Selar crumenophthalmus	22.3	20	119.5	3.8 ±0.2	3.8	Planktivore	Filter feeder	Coastal Pelagic/Lagoon	Water column feeder
VU	Selar crumenophthalmus	21	19	102	3.8 ±0.2	3.8	Planktivore	Filter feeder	Coastal Pelagic/Lagoon	Water column feeder
VU	Selar crumenophthalmus	22	19.6	123.5	3.8 ±0.2	3.8	Planktivore	Filter feeder	Coastal Pelagic/Lagoon	Water column feeder
VU	Selar crumenophthalmus	22.5	20.1	123.5	3.8 ±0.2	3.8	Planktivore	Filter feeder	Coastal Pelagic/Lagoon	Water column feeder
VU	Selar crumenophthalmus	22	20	127	3.8 ±0.2	3.8	Planktivore	Filter feeder	Coastal Pelagic/Lagoon	Water column feeder
VU	Selar crumenophthalmus	21.5	19.5	113.5	3.8 ±0.2	3.8	Planktivore	Filter feeder	Coastal Pelagic/Lagoon	Water column feeder
VU	Selar crumenophthalmus	21.2	19	108	3.8 ±0.2	3.8	Planktivore	Filter feeder	Coastal Pelagic/Lagoon	Water column feeder
VU	Selar crumenophthalmus	19.8	18	87.5	3.8 ±0.2	3.8	Planktivore	Filter feeder	Coastal Pelagic/Lagoon	Water column feeder
VU	Selar crumenophthalmus	22.5	20	131	3.8 ±0.2	3.8	Planktivore	Filter feeder	Coastal Pelagic/Lagoon	Water column feeder
VU	Selar crumenophthalmus	22.2	20	127	3.8 ±0.2	3.8	Planktivore	Filter feeder	Coastal Pelagic/Lagoon	Water column feeder
VU	Selar crumenophthalmus	21	19	100	3.8 ±0.2	3.8	Planktivore	Filter feeder	Coastal Pelagic/Lagoon	Water column feeder
VU	Selar crumenophthalmus	22.2	20.3	122.5	3.8 ±0.2	3.8	Planktivore	Filter feeder	Coastal Pelagic/Lagoon	Water column feeder
VU	Selar crumenophthalmus	22.1	20	123.5	3.8 ±0.2	3.8	Planktivore	Filter feeder	Coastal Pelagic/Lagoon	Water column feeder
VU	Selar crumenophthalmus	20.7	18.7	104	3.8 ±0.2	3.8	Planktivore	Filter feeder	Coastal Pelagic/Lagoon	Water column feeder
VU	Selar crumenophthalmus	21	19.3	106	3.8 ±0.2	3.8	Planktivore	Filter feeder	Coastal Pelagic/Lagoon	Water column feeder
VU	Selar crumenophthalmus	21	19.2	106.5	3.8 ±0.2	3.8	Planktivore	Filter feeder	Coastal Pelagic/Lagoon	Water column feeder
VU	Selar crumenophthalmus	21	19	112	3.8 ±0.2	3.8	Planktivore	Filter feeder	Coastal Pelagic/Lagoon	Water column feeder
VU	Selar crumenophthalmus	22.3	19.1	104.5	3.8 ±0.2	3.8	Planktivore	Filter feeder	Coastal Pelagic/Lagoon	Water column feeder
VU	Selar crumenophthalmus	20.8	19	97.5	3.8 ±0.2	3.8	Planktivore	Filter feeder	Coastal Pelagic/Lagoon	Water column feeder
VU	Selar crumenophthalmus	22.2	20	124	3.8 ±0.2	3.8	Planktivore	Filter feeder	Coastal Pelagic/Lagoon	Water column feeder
VU	Selar crumenophthalmus	22	19.7	124	3.8 ±0.2	3.8	Planktivore	Filter feeder	Coastal Pelagic/Lagoon	Water column feeder
VU	Selar crumenophthalmus	21.8	19.4	11	3.8 ±0.2	3.8	Planktivore	Filter feeder	Coastal Pelagic/Lagoon	Water column feeder
VU	Selar crumenophthalmus	22.5	20.5	129.5	3.8 ±0.2	3.8	Planktivore	Filter feeder	Coastal Pelagic/Lagoon	Water column feeder
VU	Selar crumenophthalmus	21.8	19.5	114.5	3.8 ±0.2	3.8	Planktivore	Filter feeder	Coastal Pelagic/Lagoon	Water column feeder
VU	Selar crumenophthalmus	21	18.7	105.5	3.8 ±0.2	3.8	Planktivore	Filter feeder	Coastal Pelagic/Lagoon	Water column feeder
VU	Selar crumenophthalmus	20.5	18.6	100	3.8 ±0.2	3.8	Planktivore	Filter feeder	Coastal Pelagic/Lagoon	Water column feeder
VU	Selar crumenophthalmus	21.4	19.3	103.5	3.8 ±0.2	3.8	Planktivore	Filter feeder	Coastal Pelagic/Lagoon	Water column feeder
VU	Selar crumenophthalmus	21.5	19	113	3.8 ±0.2	3.8	Planktivore	Filter feeder	Coastal Pelagic/Lagoon	Water column feeder
VU	Selar crumenophthalmus	21.5	19.2	111.5	3.8 ±0.2	3.8	Planktivore	Filter feeder	Coastal Pelagic/Lagoon	Water column feeder
VU	Selar crumenophthalmus	22.8	20.3	118.5	3.8 ±0.2	3.8	Planktivore	Filter feeder	Coastal Pelagic/Lagoon	Water column feeder
VU	Selar crumenophthalmus	21.5	19.5	112.5	3.8 ±0.2	3.8	Planktivore	Filter feeder	Coastal Pelagic/Lagoon	Water column feeder
VU	Selar crumenophthalmus	21.3	19.2	112.5	3.8 ±0.2	3.8	Planktivore	Filter feeder	Coastal Pelagic/Lagoon	Water column feeder
VU	Selar crumenophthalmus	22.5	20.1	120.5	3.8 ±0.2	3.8	Planktivore	Filter feeder	Coastal Pelagic/Lagoon	Water column feeder
VU	Selar crumenophthalmus	21.1	19.3	112.5	3.8 ±0.2	3.8	Planktivore	Filter feeder	Coastal Pelagic/Lagoon	Water column feeder
VU	Selar crumenophthalmus	21.3	19.2	104.5	3.8 ±0.2	3.8	Planktivore	Filter feeder	Coastal Pelagic/Lagoon	Water column feeder
VU	Selar crumenophthalmus	21.9	19.7	117	3.8 ±0.2	3.8	Planktivore	Filter feeder	Coastal Pelagic/Lagoon	Water column feeder
VU	Selar crumenophthalmus	21.1	19	101.5	3.8 ±0.2	3.8	Planktivore	Filter feeder	Coastal Pelagic/Lagoon	Water column feeder
VU	Selar crumenophthalmus	22	19.7	131	3.8 ±0.2	3.8	Planktivore	Filter feeder	Coastal Pelagic/Lagoon	Water column feeder
VU	Selar crumenophthalmus	20	18.1	98	3.8 ±0.2	3.8	Planktivore	Filter feeder	Coastal Pelagic/Lagoon	Water column feeder
VU	Selar crumenophthalmus	21.8	19.6	112.5	3.8 ±0.2	3.8	Planktivore	Filter feeder	Coastal Pelagic/Lagoon	Water column feeder
VU	Selar crumenophthalmus	21.9	19.2	121.5	3.8 ±0.2	3.8	Planktivore	Filter feeder	Coastal Pelagic/Lagoon	Water column feeder
VU	Seriola dumerili	83.2	75.5	8420	4.5 ±0.0	4.5	Piscivore	Pursuit feeder	Open/Deep Water	Water column feeder
VU	Seriola dumerili	82.5	73.3	1480	4.5 ±0.0	4.5	Piscivore	Pursuit feeder	Open/Deep Water	Water column feeder
VU	Seriola rivoliana	79.9	73.7	2450	4.5 ±0.7	4.5	Piscivore	Pursuit feeder	Open/Deep Water	Water column feeder
TV	Siganus argenteus	26.6	24	234	2.0 ±0.0	2	Herbivore	Grazer	Reef Associated	Bottom feeder
TV	Siganus argenteus	20.9	18.5	115.5	2.0 ±0.0	2	Herbivore	Grazer	Reef Associated	Bottom feeder
TV	Siganus argenteus	20.7	18.4	125	2.0 ±0.0	2	Herbivore	Grazer	Reef Associated	Bottom feeder
VU	Siganus canaliculatus	20.5	19.5	144.5	3.2 ±0.30	3.2	Omnivore	Grazer	Reef Associated	Bottom feeder
VU	Siganus canaliculatus	24.5	23.5	245	3.2 ±0.30	3.2	Omnivore	Grazer	Reef Associated	Bottom feeder
VU	Siganus canaliculatus	21.5	20	180.5	3.2 ±0.30	3.2	Omnivore	Grazer	Reef Associated	Bottom feeder
VU	Siganus canaliculatus	22	20	140.5	3.2 ±0.30	3.2	Omnivore	Grazer	Reef Associated	Bottom feeder
VU	Siganus canaliculatus	22.5	21.5	209	3.2 ±0.30	3.2	Omnivore	Grazer	Reef Associated	Bottom feeder
VU	Siganus canaliculatus	21.5	20.3	172.5	3.2 ±0.30	3.2	Omnivore	Grazer	Reef Associated	Bottom feeder
VU	Siganus canaliculatus	20.5	19.3	131.5	3.2 ±0.30	3.2	Omnivore	Grazer	Reef Associated	Bottom feeder
VU	Siganus canaliculatus	20.2	19.2	124.5	3.2 ±0.30	3.2	Omnivore	Grazer	Reef Associated	Bottom feeder
VU	Siganus canaliculatus	13.3	13	40	3.2 ±0.30	3.2	Omnivore	Grazer	Reef Associated	Bottom feeder
VU	Siganus canaliculatus	19	18	104.5	3.2 ±0.30	3.2	Omnivore	Grazer	Reef Associated	Bottom feeder
VU	Siganus canaliculatus	14.4	13.8	58	3.2 ±0.30	3.2	Omnivore	Grazer	Reef Associated	Bottom feeder
VU	Siganus canaliculatus	14.6	14.1	51	3.2 ±0.30	3.2	Omnivore	Grazer	Reef Associated	Bottom feeder
VU	Siganus canaliculatus	18	17.5	9.1	3.2 ±0.30	3.2	Omnivore	Grazer	Reef Associated	Bottom feeder
VU	Siganus canaliculatus	14.5	14	50.5	3.2 ±0.30	3.2	Omnivore	Grazer	Reef Associated	Bottom feeder
VU	Siganus canaliculatus	15.2	14.3	48	3.2 ±0.30	3.2	Omnivore	Grazer	Reef Associated	Bottom feeder
VU	Siganus corallinus	19	18	132	2.0 ±0.0	2	Herbivore	Grazer	Reef Associated	Bottom feeder
TO	Siganus lineatus	24	23	214.4	2.0 ±0.00	2	Herbivore	Grazer	Reef Associated	Bottom feeder
TO	Siganus lineatus	24.6	23.6	206.5	2.0 ±0.01	2	Herbivore	Grazer	Reef Associated	Bottom feeder
TO	Siganus lineatus	24.9	24.5	230.4	2.0 ±0.02	2	Herbivore	Grazer	Reef Associated	Bottom feeder
TO	Siganus lineatus	23.5	22.8	268.5	2.0 ±0.03	2	Herbivore	Grazer	Reef Associated	Bottom feeder
TO	Siganus lineatus	23.7	23	270.4	2.0 ±0.04	2	Herbivore	Grazer	Reef Associated	Bottom feeder
TO	Siganus lineatus	23.7	22.4	247.8	2.0 ±0.05	2	Herbivore	Grazer	Reef Associated	Bottom feeder
TO	Siganus lineatus	21.3	20.4	184	2.0 ±0.06	2	Herbivore	Grazer	Reef Associated	Bottom feeder
TO	Siganus punctatus	25.1	21.6	246.7	2.0 ±0.00	2	Herbivore	Grazer	Reef Associated	Bottom feeder
TV	Siganus punctatus	29.5	26.4	495	2.0 ±0.00	2	Herbivore	Grazer	Reef Associated	Bottom feeder
VU	Siganus spinus	21.3	20.5	174	2.0 ±0.03	2	Herbivore	Grazer	Reef Associated	Bottom feeder
FJ	Siganus vermiculatus	24.1	21.2	207.5	2.0 ±0.00	2	Herbivore	Grazer	Reef Associated	Bottom feeder
FJ	Siganus vermiculatus	23.5	19.8	196.4	2.0 ±0.00	2	Herbivore	Grazer	Reef Associated	Bottom feeder
FJ	Siganus vermiculatus	23.4	19.7	196.8	2.0 ±0.00	2	Herbivore	Grazer	Reef Associated	Bottom feeder
FJ	Siganus vermiculatus	18.9	16.9	113.4	2.0 ±0.00	2	Herbivore	Grazer	Reef Associated	Bottom feeder
FJ	Siganus vermiculatus	19	16	116.7	2.0 ±0.00	2	Herbivore	Grazer	Reef Associated	Bottom feeder
FJ	Siganus vermiculatus	20.6	17.8	150.3	2.0 ±0.00	2	Herbivore	Grazer	Reef Associated	Bottom feeder
FJ	Siganus vermiculatus	21.5	18	190.8	2.0 ±0.00	2	Herbivore	Grazer	Reef Associated	Bottom feeder
FJ	Siganus vermiculatus	23	20.3	210.1	2.0 ±0.00	2	Herbivore	Grazer	Reef Associated	Bottom feeder
FJ	Siganus vermiculatus	23.1	20.5	192	2.0 ±0.00	2	Herbivore	Grazer	Reef Associated	Bottom feeder
FJ	Siganus vermiculatus	24.1	23	250	2.0 ±0.00	2	Herbivore	Grazer	Reef Associated	Bottom feeder
FJ	Sphyraena barracuda	70	65		4.5 ±0.6	4.5	Piscivore	Pursuit feeder	Coastal Pelagic/Lagoon	Water column feeder
FJ	Sphyraena barracuda	45	40		4.5 ±0.6	4.5	Piscivore	Pursuit feeder	Coastal Pelagic/Lagoon	Water column feeder
FJ	Sphyraena barracuda	41	37		4.5 ±0.6	4.5	Piscivore	Pursuit feeder	Coastal Pelagic/Lagoon	Water column feeder
FJ	Sphyraena barracuda	46	40		4.5 ±0.6	4.5	Piscivore	Pursuit feeder	Coastal Pelagic/Lagoon	Water column feeder
FJ	Sphyraena barracuda	47	41		4.5 ±0.6	4.5	Piscivore	Pursuit feeder	Coastal Pelagic/Lagoon	Water column feeder
FJ	Sphyraena barracuda	41	37.5		4.5 ±0.6	4.5	Piscivore	Pursuit feeder	Coastal Pelagic/Lagoon	Water column feeder
FJ	Sphyraena barracuda	38.5	35.5		4.5 ±0.6	4.5	Piscivore	Pursuit feeder	Coastal Pelagic/Lagoon	Water column feeder
FJ	Sphyraena barracuda	42	37		4.5 ±0.6	4.5	Piscivore	Pursuit feeder	Coastal Pelagic/Lagoon	Water column feeder
FJ	Sphyraena barracuda	39	36.5		4.5 ±0.6	4.5	Piscivore	Pursuit feeder	Coastal Pelagic/Lagoon	Water column feeder
FJ	Sphyraena barracuda	41	39		4.5 ±0.6	4.5	Piscivore	Pursuit feeder	Coastal Pelagic/Lagoon	Water column feeder
FJ	Sphyraena barracuda	41.8	38		4.5 ±0.6	4.5	Piscivore	Pursuit feeder	Coastal Pelagic/Lagoon	Water column feeder
FJ	Sphyraena barracuda	42.5	40		4.5 ±0.6	4.5	Piscivore	Pursuit feeder	Coastal Pelagic/Lagoon	Water column feeder
FJ	Sphyraena barracuda	43	37.5		4.5 ±0.6	4.5	Piscivore	Pursuit feeder	Coastal Pelagic/Lagoon	Water column feeder
FJ	Sphyraena barracuda	37	35		4.5 ±0.6	4.5	Piscivore	Pursuit feeder	Coastal Pelagic/Lagoon	Water column feeder
FJ	Sphyraena barracuda	38	35		4.5 ±0.6	4.5	Piscivore	Pursuit feeder	Coastal Pelagic/Lagoon	Water column feeder
FJ	Sphyraena barracuda	48	42		4.5 ±0.6	4.5	Piscivore	Pursuit feeder	Coastal Pelagic/Lagoon	Water column feeder
FJ	Sphyraena barracuda	42	38.5		4.5 ±0.6	4.5	Piscivore	Pursuit feeder	Coastal Pelagic/Lagoon	Water column feeder
FJ	Sphyraena barracuda	41	37		4.5 ±0.6	4.5	Piscivore	Pursuit feeder	Coastal Pelagic/Lagoon	Water column feeder
FJ	Sphyraena barracuda	43	38		4.5 ±0.6	4.5	Piscivore	Pursuit feeder	Coastal Pelagic/Lagoon	Water column feeder
FJ	Sphyraena barracuda	40	37		4.5 ±0.6	4.5	Piscivore	Pursuit feeder	Coastal Pelagic/Lagoon	Water column feeder
VU	Sphyraena barracuda	28.8	26.1	113.7	4.5 ±0.6	4.5	Piscivore	Pursuit feeder	Coastal Pelagic/Lagoon	Water column feeder
VU	Sphyraena barracuda	47.7	45.49	605.7	4.5 ±0.6	4.5	Piscivore	Pursuit feeder	Coastal Pelagic/Lagoon	Water column feeder
TV	Sphyraena forsteri	52.7	46.8	610	4.4 ±0.0	4.4	Piscivore	Pursuit feeder	Coastal Pelagic/Lagoon	Water column feeder
TV	Sphyraena forsteri	55	48.8	720	4.4 ±0.0	4.4	Piscivore	Pursuit feeder	Coastal Pelagic/Lagoon	Water column feeder
TV	Sphyraena forsteri	57	51	755	4.4 ±0.0	4.4	Piscivore	Pursuit feeder	Coastal Pelagic/Lagoon	Water column feeder
TV	Sphyraena obtusata	38.4	34.5	226	4.4 ±0.0	4.4	Piscivore	Pursuit feeder	Coastal Pelagic/Lagoon	Water column feeder
FJ	Terapon jarbua	20	20	127.8	3.9 ±0.5	3.9	Omnivore	Ambush/biting/suction feeder	Coastal Pelagic/Lagoon	Bottom feeder
FJ	Terapon jarbua	21.5	21.5	115.5	3.9 ±0.5	3.9	Omnivore	Ambush/biting/suction feeder	Coastal Pelagic/Lagoon	Bottom feeder
FJ	Terapon jarbua	20.2	20.2	107	3.9 ±0.5	3.9	Omnivore	Ambush/biting/suction feeder	Coastal Pelagic/Lagoon	Bottom feeder
FJ	Terapon jarbua	21	21	115	3.9 ±0.5	3.9	Omnivore	Ambush/biting/suction feeder	Coastal Pelagic/Lagoon	Bottom feeder
VU	Terapon jarbua	22.2	20.81	176.6	3.9 ±0.5	3.9	Omnivore	Ambush/biting/suction feeder	Coastal Pelagic/Lagoon	Bottom feeder
VU	Terapon jarbua	23.4	22.01	210.4	3.9 ±0.5	3.9	Omnivore	Ambush/biting/suction feeder	Coastal Pelagic/Lagoon	Bottom feeder
VU	Terapon jarbua	23.2	21.47	194.7	3.9 ±0.5	3.9	Omnivore	Ambush/biting/suction feeder	Coastal Pelagic/Lagoon	Bottom feeder
VU	Terapon jarbua	20.5	19.23	137.9	3.9 ±0.5	3.9	Omnivore	Ambush/biting/suction feeder	Coastal Pelagic/Lagoon	Bottom feeder
VU	Tylosurus crocodilus	62.9	60.65	409	4.4 ±0.4	4.4	Piscivore	Pursuit feeder	Coastal Pelagic/Lagoon	Water column feeder
VU	Tylosurus crocodilus	60	58.03	353.7	4.4 ±0.4	4.4	Piscivore	Pursuit feeder	Coastal Pelagic/Lagoon	Water column feeder
VU	Tylosurus crocodilus	68.9	66.65	557.5	4.4 ±0.4	4.4	Piscivore	Pursuit feeder	Coastal Pelagic/Lagoon	Water column feeder
VU	Tylosurus crocodilus	54.5	53.12	264.6	4.4 ±0.4	4.4	Piscivore	Pursuit feeder	Coastal Pelagic/Lagoon	Water column feeder
VU	Variola albimarginata	31.3	27.08	314.2	4.5 ±0.80	4.5	Piscivore	Ambush/biting/suction feeder	Reef Associated	Bottom feeder
VU	Variola albimarginata	25.2	23.01	190.3	4.5 ±0.80	4.5	Piscivore	Ambush/biting/suction feeder	Reef Associated	Bottom feeder
VU	Variola albimarginata	22.3	20.05	124.5	4.5 ±0.80	4.5	Piscivore	Ambush/biting/suction feeder	Reef Associated	Bottom feeder
VU	Variola albimarginata	30.7	26.4	290	4.5 ±0.80	4.5	Piscivore	Ambush/biting/suction feeder	Reef Associated	Bottom feeder
VU	Variola louti	25.5	22.5	187.5	4.3 ±0.7	4.3	Piscivore	Ambush/biting/suction feeder	Reef Associated	Bottom feeder
