# Supplementary material for: Considering ecological traits of fishes to understand microplastic ingestion across Pacific coastal fisheries
Source: PLoS One. 2026 Jan 28;21(1):e0339852. doi: 10.1371/journal.pone.0339852 (PMC12851477; doi:10.1371/journal.pone.0339852)
Supplement: S2 Table — (XLSX) [file pone.0339852.s002.xlsx]

## Sheet: Sheet1
Country	Total MP Particles	Form Type (%)			Size Distribution (%)
		Fibers	Fragments	Films	>1mm	250μm–1mm	125–250μm
Fiji	399	65.66	20.44	13.78	33.58	32.33	34.08
Tonga	107	71.02	20.56	8.41	32.71	37.38	29.9
Tuvalu	145	69.65	25.51	4.8	23.44	28.27	48.27
Vanuatu	19	94.73	0	5.2	26.31	42.1	31.57
