# Supplementary material for: Considering ecological traits of fishes to understand microplastic ingestion across Pacific coastal fisheries
Source: PLoS One. 2026 Jan 28;21(1):e0339852. doi: 10.1371/journal.pone.0339852 (PMC12851477; doi:10.1371/journal.pone.0339852)
Supplement: S3 Table — Empty cells reflect no occurrence of that polymer type in analyzed subsamples. (XLSX) [file pone.0339852.s003.xlsx]

## Sheet: Sheet1
Polymer Type	Country
	Fiji	Tonga	Tuvalu	Vanuatu
Subsample Size (number of particles)	91	35	30	13
Acrylonitrile butadiene styrene	0.011
Cellulose acetate	0.011
Ethylene-vinyl acetate	0.022	0.0286
Latex	0.033
Nitrile	0.0769
Nylon	0.1648	0.1143	0.2	0.1538
Polycarbonate	0.022
Polyethylene	0.1978	0.2286	0.1333	0.3846
Polyethylene terephthalate	0.1758	0.1714	0.2
Polypropylene	0.1868	0.3429	0.4333	0.2307
Polyvinyl acetate				0.2307
Polystyrene	0.011	0.0286	0.0333
Polyurethane	0.0549	0.0571
Polyvinyl chloride	0.033	0.0286
